# Supplementary material for: Advances in Eco-friendly Materials for Sustainable Packaging and Single-Use Utensils: A Decade of Innovation in Preparation, Characterization, and Applications
Source: ACS Appl Mater Interfaces. 2025 Oct 16;17(43):59032–50. doi: 10.1021/acsami.5c16814 (PMC12581126; doi:10.1021/acsami.5c16814)
Supplement: Supplementary file 2 [file am5c16814_si_002.xlsx]

## Sheet: Supporting Information 2
	Supporting Information 2
	Advances in Eco-Friendly Materials for Sustainable Packaging and Single-use Utensils: A Decade of Innovation in Preparation, Characterization, and Applications
	Guilherme Jose Aguilar1, Alan Maicon de Oliveira2, Pedro Esteves Duarte Augusto3, Delia Rita Tapia Blacido1*
	1Department of Chemistry, Faculty of Philosophy, Science and Letters at Ribeirão Preto, University of São Paulo, 14040-901, Ribeirão Preto-SP, Brazil
	2Ribeirão Preto College of Nursing, University of São Paulo, 14040-901, Ribeirão Preto-SP, Brazil
	3Université Paris-Saclay, CentraleSupélec, Laboratoire de Génie des Procédés et Matériaux, Centre Européen de Biotechnologie et de Bioéconomie (CEBB), 3 rue des Rouges Terres 51110, Pomacle, France
	*Corresponding author: Delia Rita Tapia Blacido (delia@ffclrp.usp.br), Laboratory of Agroindustrial Biopolymer, Department of Chemistry – University of São Paulo, Av. Bandeirantes 3900, CEP 14040-901, Ribeirão Preto, São Paulo, Brazil. Tel.: +55 (16) 33150580

## Sheet: Articles
Title	Year	Authors
Water-soluble and environmentally friendly polyvinyl alcohol/straw aerogel for sustainable packaging	2024	Jiang, H. and Yang, L. and Tian, G. and Huang, X. and Xu, D. and Li, L. and Zhang, X. and Li, Y.
Enhanced physical properties and water resistance of films using modified starch blend with poly(vinyl alcohol)	2024	Yao, Y. and Hsu, Y.-I. and Uyama, H.
Antimicrobial and degradable all-cellulose composite for functional and sustainable food packaging	2024	Han, J. and Chen, M. and Liu, H. and Zhang, D. and Shi, Q.-S. and Xie, X. and Guo, Y.
Casein-based films reinforced with bamboo shoot fibers modified by ultrasound and cellulase	2024	Dutta, D. and Sit, N.
Characterization of biodegradable films based on carboxymethyl cellulose and citrus pectin films enriched with bee bread oil and thyme oil	2024	Spinei, M. and Oroian, M. and Ursachi, V.-F.
Glycolipid-Coated Mangoes in Microperforated Film Packaging for Shelf-Life-Extended Application	2024	Pattaraudomchok, P. and Winotapun, C. and Thanomjitr, D. and Tameesrisuk, M. and Wijaranakul, P. and Vichai, V. and Leelaphiwat, P. and Hararak, B.
Production of Cellulose Nanoparticles from Cashew Apple Bagasse by Sequential Enzymatic Hydrolysis with an Ultrasonic Process and Its Application in Biofilm Packaging	2024	de Araujo, L.G.S. and Rodrigues, T.H.S. and Rates, E.R.D. and Alencar, L.M.R. and Rosa, M.D.F. and Ponte Rocha, M.V.
One-path preparation of carboxymethylcellulose from bamboo and its application in all-biodegradable films	2024	Dong, X. and Mei, Z. and Pan, W. and Sheng, X. and Li, N. and Zhang, J. and Ping, Q.
Innovative edible films for food preservation: Combining pectin and flavonoids from citrus peels with soy protein isolates	2024	Guo, H. and Bai, J. and Jin, X. and Liu, H. and Wu, D. and Gan, R. and Gao, H.
Preparation and Characterization of New Biodegradable Packaging Materials Based on Gelatin Extracted from Tenualosa ilisha Fish Scales with Cellulose Nanocrystals	2024	Mottalib, M.A. and Islam, M.H. and Dhar, M.C. and Akhtar, K. and Goni, M.A.
Preparation and characterization of the Leonardite and Boric acid added Polylactic acid films for food packaging applications	2024	ÅžEN, Ä°.
Synthesis of light conversion films through biodegradable polylactide/poly(butylene adipate-co-terephthalate) combined with europium(iii) complexes	2024	Li, X. and Si, Z. and Li, Y. and Guan, Y. and Shi, L. and Li, C. and Bai, L. and Li, H.
Synthesis and characterization of novel water hyacinth (Eichhornia crassipes) biodegradable mulch films	2024	Liu, Z. and Hu, Y. and Dong, R. and Zhang, S. and Li, H. and Chen, R.
Valorization of whey through green synthesis of silver nanoparticles for developing biodegradable plastic films with bactericide properties	2024	Carrillo-GarcÃ­a, A.M. and Alvarado-GÃ³mez, E. and Encinas, A.
Biodegradable films incorporating Malaysian stingless bee propolis: Development, characterization, and potential for food packaging	2024	Hanapiah, N.A.M. and Salleh, S.N.A.S. and Johari, W.L.W. and Adzahan, N.M. and Halimoon, N. and Osman, N.H.
Enhancing the Properties of Starch-Based Edible Films through Rice Bran Oil Incorporation: A Comprehensive Investigation of Development and Characterization	2024	Junaid, P.M. and Zaidi, S.
Preparation of Highly Transparent, Mechanically Enhanced, Antioxidant, and Biodegradable SPI/OAG Films via Synergistic Schiff Base Chemistry and Hydrogen Bonding Interactions	2024	Zhang, H. and Li, M. and Liu, Z. and Cao, Y. and Li, R.
Pectin-Based Bioplastics Functionalized with Polyphenols from Rose Oil Distillation Wastewater Exhibit Antioxidant Activity	2024	Avitabile, M. and Aleksov, A. and Giosafatto, C.V.L. and Restaino, O.F. and Lesjak, M. and Å½ivanoviÄ‡, N. and Mariniello, L. and Simin, N.
Humidity Resistant Biodegradable Starch Foams Reinforced with Polyvinyl Butyral (PVB) and Chitosan	2024	Kulkarni, A. and Emrich, J. and Narayan, R.
Novel flexible and active expanded-starch films enriched with Agrifood waste via microwave irradiation	2024	Quilez-Molina, A.I. and Oliveira-Salmazo, L. and LÃ³pez-Gil, A. and RodrÃ­guez-PÃ©rez, M.Ã.
Sustainable Food Packaging: Biodegradable Carboxymethyl Cellulose Films Reinforced With Green-Synthesized ZnO Nanoparticles From Pineapple Waste	2024	Hossain, M.S. and Mohd Azhar, N.I.H.B. and Mohd Azman, N.A.B. and Shariffuddin, J.H.
Incorporation of canola meal as a sustainable natural filler in PLA foams	2024	Weal, S. and Shah, S. and Parker, K. and Vaidya, A.
Fabrication of PBAT/lignin composite foam materials with excellent foaming performance and mechanical properties via grafting esterification and twin-screw melting free radical polymerization	2024	Xu, H. and Shaoyu, J. and Jin, J. and Li, M. and Ji, L. and Zhuang, W. and Tang, C. and Chang, Z. and Ying, H. and Zhu, C.
Pilot-scale production of fiber-based trays from horticultural residues as sustainable packaging for ready-to-eat foods	2024	RincÃ³n, E. and Espinosa, E. and Morcillo-MartÃ­n, R. and Lucena, A. and GonzÃ¡lez, Z. and RodrÃ­guez, A.
Fabrication and Enhanced Flexibility of Starch-Based Cross-Linked Films	2024	Cho, J.-H. and Ryu, K.-H. and Kim, H.-J. and Back, J.-H.
Effect of the Incorporation of Lignin on Starch/PVA Blend Films Produced by Casting	2024	Kotekewis, H. and Santana, R.M.C.
Investigating the Effects of Temperature, Azodicarbonamide, Boron Nitride, and Multilayer Film/Foam Coextrusion on the Properties of a Poly(Hydroxyalkanoate)/Poly(Lactic acid) Blend	2024	Yousefi, A.M. and Wnek, G.E. and Gomez Jimenez, H. and Ghassemi, H. and Zhang, J.
Development of polyvinyl alcohol/carboxymethylcellulose-based bio-packaging film with citric acid crosslinking and clove essential oil encapsulated chitosan nanoparticle pickering emulsion	2024	Thungphotrakul, N. and Prapainainar, P.
Development of high-performance EGMA/EVA-bamboo powder composite foams with enhanced stability, strengthening and toughening for sustainable applications	2024	Hao, J. and Wang, X. and Xie, H. and Chen, Q. and Chen, X. and Chen, Y.
Improving water barrier properties of starch based bioplastics by lignocellulosic biomass addition: Synthesis, characterization and antibacterial properties	2024	Lounis, F.M. and Benhacine, F. and Hadj-Hamou, A.S.
Polycaprolactone-based electrospun films incorporating sage extract: From active food packaging application to accelerated biodegradation by Pseudomonas	2024	SaleviÄ‡-JeliÄ‡, A. and LeviÄ‡, S. and Prieto, C. and JeremiÄ‡, S. and StevanoviÄ‡, S. and Rac, V. and VukaÅ¡inoviÄ‡, I. and NedoviÄ‡, V. and Lagaron, J.M.
High toughness and fast home-compost biodegradable packaging films derived from polylactic acid/thermoplastic starch/para-rubber ternary blends	2024	Tosakul, T. and Chanthot, P. and Pattamaprom, C.
Preparation and characterization of gelatin/Kappa-carrageenan halochromic films containing curcumin for active and smart food packaging	2024	Rezaei, A. and Sadeghi, E. and Assadpour, E. and Moradiyan, M.H. and Khaledian, S. and Rezaei, N. and Dehnad, D. and Zhang, F. and Azizi-lalabadi, M. and Jafari, S.M.
Biodegradable films from soyhull cellulosic residue with UV protection and antioxidant properties improve the shelf-life of post-harvested raspberries	2024	Regmi, S. and Janaswamy, S.
Development and characterization of biodegradable hydroxyethyl cellulose/polyacrylic acid films loaded with pomegranate peel extract with antibacterial activity	2024	Farouk, A.
Generation and evaluation of novel active biodegradable films based on modified basil seed gum and vitamin E nanoliposomes	2024	Salehi, S. and Hashemi, H. and Ghiasi, F. and Mirzapour-Kouhdasht, A. and Garcia-Vaquero, M. and Niakousari, M.
Characteristics of whey protein concentrate/egg white protein composite film modified by transglutaminase and its application on cherry tomatoes	2024	Jiang, S. and Zhang, J. and Zhang, M. and Qian, F. and Mu, G.
Enhancement of bioplastic properties using metal-ligand coordination for applications in food packaging	2024	Benabbou, A. and Bourassi, L. and Yahyaoui, M.I. and Merimi, I. and Challioui, A. and Asehraou, A. and Siaj, M.
Basil essential oil-incorporated bacterial nanocellulose foam: Fabrication, characterization, and application in extending ground beef shelf life	2024	Lotfi Javid, A. and Almasi, H. and Molaei, R. and Moradi, M.
Biodegradable chitosan-based biofilms incorporated with Camellia oleifera residue protein for food packaging	2024	Nie, X. and Shi, H. and Wang, F. and You, C. and Zhang, D. and Xiao, Z. and Li, X.
Development of Eco-Friendly Packaging Films from Soyhull Lignocellulose: Towards Valorizing Agro-Industrial Byproducts	2024	Regmi, S. and Paudel, S. and Janaswamy, S.
Incorporation of Biodegradable Pectin Films with Enzyme-Extracted Lycopene: Product Development and Characterization	2024	Khongthaw, B. and Chauhan, P.K. and Dulta, K. and Kumar, V. and Vlaskin, M.S. and Ighalo, J.O.
Sustainable utilisation of oil palm empty fruit bunch and Perenniporia subtephropora for eco-friendly mycelium-based biofoam	2024	Izan, N.L.M. and Bahrin, E.K. and Mohd Yusoff, M.Z. and Simarani, K. and Sharip, N.S. and Ariffin, H.
Development of biobased films incorporated with an antimicrobial agent and reinforced with Stipa obtusa cellulose microfibers, via tape casting	2024	Parada-QuinayÃ¡, C. and Garces-Porras, K. and Flores, E.
The Impact of Nickelâ€“Zinc Ferrite Nanoparticles on the Mechanical and Barrier Properties of Green-Synthesized Chitosan Films Produced Using Natural Juices	2024	Hassan, D. and Sani, A. and Antonio PÃ©rez, A. and Ehsan, M. and HernÃ¡ndez-Varela, J.D. and Chanona-PÃ©rez, J.J. and Torres Huerta, A.L.
Humidity-adaptive, mechanically robust, and recyclable bioplastic films amplified by nanoconfined assembly	2024	Wang, S. and Zhang, L. and Wang, Z. and Song, Z. and Liu, H. and Tian, Z. and Xu, X.
Biodegradable plastic formulated from chitosan of Aristeus antennatus shells with castor oil as a plasticizer agent and starch as a filling substrate	2024	El Feky, A.R. and Ismaiel, M. and YÄ±lmaz, M. and Madkour, F.M. and El Nemr, A. and Ibrahim, H.A.H.
Towards sustainable food packaging: Optimization of suitable sorbitan surfactant for the development of PLA-based antifog film	2024	Aksalamol, P.R. and George, J. and Guthige, M.R. and Navaf, M. and Sunooj, K.V. and Kumar, R. and Semwal, A.D.
Transformation of water hyacinth into biodegradable film added with carboxymethyl cellulose and chitosan and its characterization	2024	Kusuma, H.S. and Jaya, D.E.C. and Nasution, S.A. and Mongilong, R.K. and Fachri, D.M. and Afifah, D.K.
Environmentally Sustainable and Green Polymeric Method for Chitosan (CH) Film Synthesis Using Natural Acids and Impact of Zinc Ferrite Nanoparticles (NPs) on Water Solubility (WS) and Physical Properties	2024	Hassan, D. and Sani, A. and Chanihoon, G.Q. and Antonio PÃ©rez, A. and Ehsan, M. and Torres Huerta, A.L.
Green preparation of biodegradable poly (butylene adipate-co-terephthalate) foam modified with bio-based epoxidized cardanol using supercritical fluid foaming	2024	Yuan, J. and Xue, K. and Gao, X. and Chen, Y. and Zhao, L. and Hu, D.
A New Approach in PLS/TPS Compatibilization Using Garlic Oil: Effect on Morphological and Antioxidant Properties	2024	Castro, M.C.R. and Rodrigues, P.V. and Cruz, V. and Machado, A.V.
Exploring the potential of ragi, wheat, and rice flours as a sustainable solution for edible bowl: A suitable substitution for disposable plastic bowl	2024	Rishi, P. and Zade, T. and Abhiraj, P. and Pandey, V.S. and Roy, S.
Biodegradable and antioxidant films with barrier properties to visible and ultraviolet light using Hass avocado (Persea americana Mill.) by-products	2024	Grisales-MejÃ­a, J.F. and MartÃ­nez-Correa, H.A. and Andrade-Mahecha, M.M.
Preparation, characterization, and antibacterial evaluation of novel biodegradable self-healing film based on fish collagen cross-linked carboxymethyl cellulose	2024	Zallaghi, M. and Esmkhani, M. and Mirzaei, A. and Javanshir, S.
Improving Antimicrobial Properties of Biopolymer-Based Films in Food Packaging: Key Factors and Their Impact	2024	Wardejn, S. and WacÅ‚awek, S. and Dudek, G.
Performance analysis of biodegradable composite using polyvinyl alcohol and pomegranate peel powder for sustainable dry packaging applications	2024	Abinaya, N. and Sivaranjana, P. and Rajini, N. and Krishnan, K.
Double-layer films based on konjac gum and hydroxypropyl methyl cellulose loaded with thyme essential oil Pickering emulsion: Preparation, characterization, and application	2024	Hou, Y. and Sun, Y. and Jia, S. and Su, W. and Cheng, S. and Tan, M. and Wang, H.
Synthesis and characterization of polysaccharide- and protein-based edible films and application as packaging materials for fresh fish fillets	2024	Athanasopoulou, E. and Bigi, F. and Maurizzi, E. and Karellou, E.I.E. and Pappas, C.S. and Quartieri, A. and Tsironi, T.
Bio-based films from quince by-products: A sustainable alternative for biodegradable food packaging	2024	Codina, M.C. and GonzÃ¡lez, E.J. and Molina, A. and Carmona, M. and Berruga, M.I.
Production of bioplastic films from wild cocoyam (Caladium bicolor) starch	2024	Enwere, C.F. and Okafor, I.S. and Adeleke, A.A. and Petrus, N. and Jakada, K. and Olosho, A.I. and Ikubanni, P.P. and Paramasivam, P. and Ayuba, S.
Enhancing the Performance of Biodegradable Lignin Nanoparticle/PVA Composite Films via Phenolation Pretreatment of Lignin Using a Novel Ternary Deep Eutectic Solvent	2024	Cao, X. and Li, X. and Wu, R. and Liu, B. and Lin, W.
Innovative fabrication of eco-friendly bio-based foam from sugarcane bagasse and sodium alginate with enhanced properties and sustainable applications for plastic replacement	2024	Zheng, Y. and Liao, J. and Fang, Y. and Gui, R. and Hou, Y. and Zhang, M. and Dong, Y. and Zheng, Q. and Luan, P. and Chen, X.
Production of biodegradable packaging film based on PLA/starch: optimization via response surface methodology	2024	Miranzadeh, N. and Najafi, M. and Ataeefard, M.
Composite edible film mimicking cell wall based on arabinoxylan, Î²-glucan and nanocellulose: Microstructural, physico-chemical properties, and preservation effect	2024	Li, Y. and Ying, R. and Wu, R. and Huang, M.
Development of a blue innovative antioxidant, biodegradable packaging material with Clitoria ternatea L. flos	2024	SzymaÅ„ski, M. and Pawlik, M. and Dobrucka, R.
Release and Disintegration Properties of Poly(lactic Acid) Films with Allyl Isothiocyanate-Î²-Cyclodextrin Inclusion Complexes for Active Food Packaging	2024	MuÃ±oz-ShugulÃ­, C. and RodrÃ­guez-Mercado, F. and Guarda, A. and Galotto, M.J. and JimÃ©nez, A. and GarrigÃ³s, M.C. and Ramos, M.
Effect of aminolysis treatment on self-healing properties and printing potentialities of banana peel and edible wax based biodegradable film	2024	Gopalakrishnan, K. and Ahmed, S. and Mishra, P.
Rice starch-agar composite film decorated with green synthesized silver nanoparticles with superior properties	2024	Sarma, P.P. and Barman, K. and Baruah, P.K.
Characterization of corn starch/chitosan composite films incorporated with amino-, carboxyl-ï¼Œand hydroxyl-terminated hyperbranched dendrimers: A comparative study	2024	He, H. and Wu, Z. and Xiao, S. and Yin, P.
Novel Nano Biodegradable Package Films of Polycaprolactone / Extracted Gelatin from White Shavings	2024	Elsayed, H. and Ibrahim, S. and Masoud, R.A.
Application of biodegradable colorimetric films based on purple tomatoes anthocyanins loaded chitosan and polyvinyl alcohol in pork meat	2024	Yana, L. and Zhiwei, C. and Yunuo, Z. and Jingxi, W.
On the use of lignocellulosic hemp fibers to produce biodegradable cost-efficient biocomposites	2024	Pereira, J.F. and NÃºÃ±ez, E. and Reyes, A. and Mali, S. and Lopez-Rubio, A. and Fabra, M.J.
A multifunctional soybean protein isolates crosslinked gelatins composite mulch film: Fabrication, characterization, and application	2024	Wang, Q. and Jiang, C. and Wang, H. and Jin, X. and Tao, Y. and Lu, J. and Du, J. and Wang, H.
Biodegradable active films based on Chlorella biomass and cellulose nanocrystals isolated from hemp stalk fibers	2024	Najafi, Z. and Kahyaoglu, L.N.
Olive pomace upcycling: Eco-friendly production of cellulose nanofibers by enzymatic hydrolysis and application in starch films	2024	Rocha, P.D.S. and Pagno, C.H. and Crizel, T.D.M. and FlÃ´res, S.H. and Hertz, P.F.
Mechanical properties, gas permeability and biodegradation mechanism of biobased poly(ester amide)s from 2,5-furandicarboxylic acid and amido diols for sustainable food packaging	2024	Bianchi, E. and Papadopoulos, L. and Soccio, M. and Siracusa, V. and Gazzano, M. and Robert, T. and Bikiaris, D.N. and Lotti, N.
pH-responsive collagen nanocomposite films reinforced by curcumin-loaded Laponite nanoplatelets for dynamic visualization of shrimp freshness	2024	Shi, J. and Sheng, L. and Chen, M. and Wu, X. and Li, X. and Tan, Y.Q.
Antimicrobial biodegradable blown films from PBAT/TPS with Glucono-delta-lactone as acid regulator active packaging	2024	Som, S. and Harnkarnsujarit, N.
Biodegradable and active film based on keratin and protein hydrolysate of free-range chicken feathers: Structural and antioxidant properties	2024	Santos, M.M.F. and Grisi, C.V.B. and Lima, D.A.S. and Florentino, G.I.B. and Ferreira, V.C.D.S. and Madruga, M.S. and Silva, F.A.P.D.
Absorption Ability and Degradable of Thin Film From Orange Peel Waste	2024	Ahad, N.A. and Rosli, N.A.
Characterization of anti bacterial biocomposite films based on poly lactic acid and prosopis juliflora bark powder	2024	Rathinavel, S. and Prakash, J.A. and Balavairavan, B. and Prithviraj, M. and Saravankumar, S.S. and Ganeshbabu, A.
Study of Nanoemulsified Films and Coatings for Enhanced Preservation of Minimally Processed Carrots During Refrigerated Storage	2024	Vasco, M.F. and Lamarra, J. and Pereyra, M.A. and CampaÃ±one, L.A.
Sustainable materials for novel food packaging based on alginate, methylcellulose and glycerol films functionalized with gallic acid	2024	Leyva-JimÃ©nez, F.J. and AbellÃ¡n-Dieguez, C. and Oliver-Simancas, R. and RodrÃ­guez-GarcÃ­a, A.M. and AlaÃ±Ã³n, M.E.
Antimicrobial keratin-based sustainable food packaging films reinforced with citric acid-modified cellulose nanocrystals	2024	Zhang, Y. and Luo, H. and Li, Y. and Li, Z. and Wen, Y. and Wang, Z. and Fan, B. and Li, Q. and Li, Y.
Examining the impact from incorporation of fatty acid in nitrile-based synthetic rubber: film properties and biodegradability	2024	Boon, Z.H. and Teo, Y.Y. and Hamid, F.S. and Ang, D.T.-C.
Phosphorylated lignin as sustainable fillers for polyvinyl alcohol-based composites	2024	Benzaouia, M.A. and Dardari, O. and Hamdoun, G. and Katir, N. and El Kadib, A.
Production and characterization of human hair keratin bioplastic films with novel plasticizers	2024	Shubha, A. and Sharmita, G. and Anita, L.
Composite film based on carboxymethyl cellulose and gellan gum with honokiol-Î²-cyclodextrin inclusion complex: Characterization and application in strawberry preservation	2024	Zhang, T. and Wang, H. and Hu, H. and Li, W. and Zhang, X. and Zhang, X.
Polylactide films modified with glass microspheres - morphology and properties	2024	Malinowski, R. and Rytlewski, P. and Barczewski, M. and Krasinskyi, V. and DulebovÃ¡, Ä½. and Kaczor, D.
Alkalineâ€“Acidic Sodium Chlorite Pretreatment of Bamboo Powder for Preparation of Excellent Mechanical, Transparent, and Biodegradable Films	2024	Wang, J. and Sun, L. and Chu, Y.-Y. and Ou, Y.-Q. and Liang, B.-W. and Shan, Z.-J. and Han, C.-B. and Yan, H.
Rice Husk Filled PLA/PBAT Composites for Food Containers: Processability, Rheological and Thermal Properties	2024	Agostini, N.B. and Kieffer, V.Z. and Santana, R.M.C.
Superior hydrophobicity of pomelo peel film: Impact of silane integration	2024	Karuna, N. and Arssanasuwan, N. and Nuchanong, P. and Udomchawee, M. and Pimpa, P. and Chantakhat, N. and Pattanamongkol, R. and Suttiruengwong, S.
Expanded Perlite-Reinforced Alginate Xerogels: A Chemical Approach to Sustainable Building and Packaging Materials	2024	DamjanoviÄ‡, R. and VuksanoviÄ‡, M.M. and PetroviÄ‡, M. and RadovanoviÄ‡, Å½. and StavriÄ‡, M. and JanÄiÄ‡ Heinemann, R. and Å½ivkoviÄ‡, I.
Development of pH-Sensitive intelligent films incorporating betacyanin from dragon fruit peel and TiO2 nanoparticles for monitoring fish fillet freshness	2024	Du, H. and Said, N.S. and Lee, W.-Y.
Biodegradable photocatalytic film based on chia seed mucilage (xylose, glucose, and methyl glucuronic acid polysaccharides) containing barberry extract and SnO2 nanoparticles	2024	Forouzan, S. and Pirsa, S. and Alirezalu, A.
Effect of apricot kernel seed extract on biophysical properties of chitosan film for packaging applications	2024	Saied, M. and Ward, A. and Hamieda, S.F.
Banana flower bract anthocyanin based pH sensitive, intelligent film indicator developed using banana starch and its derivative	2024	Kumar, P.S. and Shuprajhaa, T. and Rajendran, A. and Dhandapani, K.
Novel antimicrobial polyvinyl alcohol film by incorporating Î²-cyclodextrin/berberine inclusion complex preserving the storage quality of salmon fillets	2024	Chen, L. and Zhang, H. and Li, S. and Li, Y. and Zhao, Y. and Zeng, Q. and Liu, H. and Wang, J.J.
Development of electrosprayed assisted shellac-MOF particle coated paper for food packaging and its environmental impacts	2024	Poddar, D. and Pandey, K. and Kim, S.-J. and Yoo, H.M.
Effect of Lipid-soluble rosemary (Rosmarinus Officinalis L.) extract (carnosic acid) on properties of microcrystalline cellulose/corn starch composite films	2024	Yang, N. and Sha, H. and Bi, W. and Li, S. and Wu, S. and Su, D.
The synergistic effect of polyphenols and polypeptides for plant-based bioplastic film â€“ Enhanced UV resistance, antioxidant and antibacterial performance	2024	Yong, Y. and Ahmad, H.N. and Gu, Y. and Zhu, X. and Wen, Y. and Guo, L. and Zhu, J.
Comparison of Physical and Functional Characteristics of Biodegradable Smart Films Embedded with Betacyanin-Rich Extracts from Different Sources	2024	Le, L.T. and Tien, N.N.T. and Vo, H.T.D. and Vu, L.T.K. and Le, N.L.
Antibacterial activities of Adina rubella extract enhanced by fermentation and its application in packaging films	2024	Lei, L. and Jiang, S. and Yao, Z.
Bacterial Cellulose Films for Biodegradable Packaging with Essential Oils	2024	Teixeira, S.R.Z. and Garcia, M.C.F. and Silva, D.A.K. and Kurek, A.P. and Schneider, A.D. and Pezzin, A.P.T.
Development and analysis of environmental friendly biocomposite films with pomegranate peel as filler for conventional applications	2024	Rathinavel, S. and Senthilkumar, T.S. and Saravanakumar, S.S. and Kumar, S.S. and Prinsula, J. and Barile, C.
Biodegradable bio-film based on Rhizopus oryzae and metalâ€“organic frameworks for fruit preservation and pesticide degradation	2024	An, N. and Zhu, X. and Xu, S. and Lin, X. and Zhu, Y. and Huang, M. and Xu, Q. and Xue, F. and Wu, L.
Preparation of modified cellulose/PBAT films and its application in food preservation	2024	Xue, Y. and Tang, K. and Liao, X.
Facile preparation of eco-friendly plastic from rosin modified microcrystalline cellulose for food packaging	2024	Gong, S. and Li, B. and Liu, H. and Xu, C. and Wang, J. and Fan, Y. and Yu, J.
Brick-cement system inspired fabrication of Ti3C2 MXene nanosheet reinforced high-performance of chitosan/gelatin/PVA composite films	2024	Luo, J. and Chen, L. and Zhang, W. and Yuan, J. and Tian, H. and Wang, K. and Zhou, Y. and Zhu, Q. and Liu, Y. and Cheng, Y.
Spider web-reinforced chitosan/starch biopolymer for active biodegradable food packaging	2024	Kedir, W.M.+A400 and Geletu, A.K. and Weldegirum, G.S.
Development and characterization of zein/gum Arabic nanocomposites incorporated edible films for improving strawberry preservation	2024	Wang, X. and Xue, J. and Wang, Y. and Zhu, H. and Chen, S. and Xiao, Z. and Luo, Y.
Preparation and characterization of Ag@MOF-eugenol/ poly (lactic acid) composite films for zucchini preservation	2024	Qin, Y. and Wang, Y. and Huang, Y. and Xiao, S. and Cui, R. and Yuan, M. and Brennan, M. and Brennan, C.
Effects of biodegradation of starch-nanocellulose films incorporated with black tea extract on soil quality	2024	Malekzadeh, E. and Tatari, A. and Dehghani Firouzabadi, M.
Characterization of zein-based films plasticized with deep eutectic solvents and their use in the preservation of harvested mango fruit	2024	Wei, L. and Dou, M. and Zhang, W. and Xu, X. and Chen, H. and Zhang, Z.
Volatile release antibacterial and antifungal biodegradable packaging: Effects of ethyl maltol and maltol blended polyester via cast-extrusion	2024	Promhuad, K. and Harnkarnsujarit, N.
Fabrication and characterization of novel biodegradable films based on tomato seed mucilage and gelatin plasticized with polyol mixtures	2024	Davoudi, S. and Zandi, M. and Ganjloo, A.
Antimicrobial packaging film with finger wrinkles structures based on egg white and chitosan coating for fruit preservation	2024	Li, C. and Li, F. and Wang, K. and Zhao, Y. and Xie, D.
Tailoring the morphology and antibacterial activity of PBAT and thermoplastic cassava starch blown films with phosphate derivatives	2024	Wongphan, P. and NerÃ­n, C. and Harnkarnsujarit, N.
Characterization of Cha-Kram leaf extract powder using ultrasound-assisted extraction and its application in gelatin-based film as biodegradable active film	2024	Kumnerdsiri, P. and Sanprasert, S. and Praiboon, J. and Seubsai, A. and Sirisarn, W. and Pongsetkul, J. and Harnkarnsujarit, N. and Rawdkuen, S. and Karnjanapratum, S. and Sai-Ut, S. and Kingwascharapong, P.
Carboxymethyl chitosan/peach gum polysaccharide packaging film incorporating Citrus sinensis essential oil effectively enhances the quality preservation of strawberries	2024	Liu, M. and He, C. and Chen, W. and Li, Y. and Yang, N. and Chen, X. and Xue, J. and Wang, X. and Lu, A. and Xu, Z. and Zhang, X. and Sun, L. and Liu, H.
Biodegradable TPS/PBAT Blown Films with Ascorbyl Palmitate and Sodium Ascorbyl Phosphate as Antioxidant Packaging	2024	Arumsari, R.A. and Wongphan, P. and Harnkarnsujarit, N.
Preparation and characterization of sustainable active packaging based on myofibrillar proteins and protein hydrolysates from the cutting by-product of Scomberomorus brasiliensis filleting on the band saw machine	2024	Lima, D.A.S. and Grisi, C.V.B. and Florentino, G.I.B. and Santos, M.M.F. and Madruga, M.S. and Silva, F.A.P.D.
Fabrication of multifunctional ZnO@tannic acid nanoparticles embedded in chitosan and polyvinyl alcohol blend packaging film	2024	Sultan, M. and Youssef, A. and Baseer, R.A.
Formulation of Film from a Quaternized Starch, Polyvinyl Alcohol and Tetraethylorthosilicate for Food Packaging	2024	Kassim Shaari, N.Z. and Roslan, N.I.
Bioactive multilayer film based on the sage seed gum-gelatin, TiO2 and electrospun zein fibers encapsulating pomegranate peel extract	2024	Valizadeh, R. and Zandi, M. and Ganjloo, A. and Dardmeh, N.
Novel antimicrobial biodegradable composite films as packaging materials based on shellac/chitosan, and ZnAl2O4 or CuAl2O4 spinel nanoparticles	2024	Mohamed, S.A.A. and Mekkey, S.D. and Othman, A.M. and El-Sakhawy, M.
Engineering a shellfish-inspired bio-based double-layered smart packaging material with enhanced water resistance and barrier performance for universally applicable meat freshness monitoring	2024	Liu, Z. and Wang, Q. and Lin, L. and Liu, Q. and Ma, W. and Cheng, Q. and Yang, J. and Tang, F. and Xu, M. and Yang, X. and Shang, H. and Wu, H.
Elastic transparent lignocellulose bioplastics from corncob waste: positive effects of alkali treatment without bleaching process	2024	Kongklieng, P. and Kobayashi, T. and Taokaew, S.
Development of Innovative Environmental Safety: Bioactives Against Pathogenic Bacteria Red Pectin Films from Hibiscus sabdariffa Flos Extract for Circular Economy	2024	SzymaÅ„ski, M. and DÅ‚ugaszewska, J. and Pawlik, M. and Dobrucka, R.
Effects of Different Plasticizers on the Structure, Physical Properties and Film Forming Performance of Curdlan Edible Films	2024	Chen, Y. and Wang, J. and Xu, L. and Nie, Y. and Ye, Y. and Qian, J. and Liu, F. and Zhang, L.
Physico-chemical and thermal degradation characteristics of marine red macroalgae for sustainable packaging applications	2024	Alfatah, T. and Mistar, E.M. and Aswita, D. and Jaber, M. and Surya, I.
Gamma-ray shielding effectiveness, optical, mechanical, dielectric properties of nanofiller-reinforced PVA/PVP polymeric blend nanocomposites	2024	El Rahman, A. and Metwally, H.S. and Sabry, N. and Mohammed, M.I.
Chitosan films: Tailoring properties for sustainable applications through casting and electrospinning	2024	Rendon-Heredia, O. and Vasquez-Garcia, S.R. and Flores-Ramirez, N. and Fernandez-Quiroz, D. and Sanchez-Orozco, R.
Antimicrobial coating films: Development by adding zincâ€“melamine complex to polyvinyl alcohol and antimicrobial performance	2024	Lo Faro, E. and Park, K. and Sadeghi, K. and Fava, P. and Seo, J.
Enhanced extraction of bioactive compounds from tea waste for sustainable polylactide-based bioplastic applications in active food packaging	2024	Acquavia, M.A. and BenÃ­tez, J.J. and GuzmÃ¡n-Puyol, S. and Porras-VÃ¡zquez, J.M. and Hierrezuelo, J. and GrifÃ©-Ruiz, M. and Romero, D. and Di Capua, A. and Bochicchio, R. and Laurenza, S. and Bianco, G. and Heredia-Guerrero, J.A.
Water-soluble polysaccharides extracted from Enteromorpha prolifera/PVA composite film functionalized as Îµ-polylysine with improved mechanical and antibacterial properties	2024	Li, B. and Yang, Y. and Kou, X. and Yang, M. and Normakhamatov, N. and Alasmari, A.F. and Xin, B. and Tan, Y.
Effect of the inclusion complex formation method on the functional properties of poly (butylene adipate co-terephthalate) active films	2024	Acosta-Ayala, T. and Sifuentes-Nieves, I. and RamÃ­rez-Vargas, E. and HernÃ¡ndez-GÃ¡mez, J.F. and HernÃ¡ndez-HernÃ¡ndez, E. and Flores-Silva, P.C.
Comparative evaluation of the antioxidant property value of rosemary essential oil blend soy protein based edible films with varying film thickness	2024	Priyankka, A.L. and Shankar, S.
Improving the mechanical properties of chitosan through blending with poly(trimethylene carbonate) copolymer	2024	Khankhuean, A. and Morimura, Y. and Ajiro, H.
Fabrication of collagen-sodium alginate based antibacterial and edible packaging material: Performance evaluation using Entropy-Combined Compromise Solution (CoCoSo)	2024	Maliha, M. and Rashid, T.U. and Rahman, M.M.
Preparation and characterization of Îº-carrageenan/dextran films blended with nano-ZnO and anthocyanin for intelligent food packaging	2024	Jiang, G. and Yang, Y. and Sheng, W. and Yang, L. and Yang, H. and Tang, T. and Wang, C. and Tian, Y.
Active polyvinyl alcohol films with enhanced strength, antioxidant and antibacterial properties by incorporating nanocellulose and tannin	2024	Qin, J. and Huang, X. and Xu, Q. and Jin, L.
Mechanical and optical properties assessment of an innovative PDMS/beeswax composite for a wide range of applications	2024	Ariati, R. and Souza, A. and Souza, M. and Zille, A. and Soares, D. and Lima, R. and Ribeiro, J.
Freshness/spoilage monitoring of protein-rich foods by betacyanin-loaded gelatin/carboxymethyl cellulose halochromic labels	2024	Abedi-Firoozjah, R. and Azimi-Salim, S. and Afrah, A. and Yekta, R. and Assadpour, E. and Azizi-Lalabadi, M. and Jafari, S.M.
Development of apple pectin/chitosan-based active films integrated with apple polyphenol/hydroxypropyl-Î²-cyclodextrin inclusion complex for pork preservation	2024	Yi, P. and Guo, H. and Zhou, Y. and Zhong, K. and Wu, Y. and Gao, H.
Development of multifunctional zein-based films engineered with gallic acid and Ag NPs loaded Î³-CD-MOFs for pork preservation	2024	Yi, J. and Zhang, S. and Yuan, X. and Zhang, Z. and Shan, Z. and Wang, H.
Effect of alkali treatment on properties of Palmyra palm tree primary flower leaf stalk fiberâ€“reinforced polymer composites	2024	Mahalingam, J. and Thirumurugan, R. and Dharmalingam, S. and Roy, S.S. and Phuvi, S. and Aswathaman, R.
Development and characterization of HPMC/NaAlg-CuO bio-nanocomposites: Enhanced optical, electrical, and antibacterial properties for sustainable packaging applications	2024	Ragab, H.M. and Diab, N.S. and Aziz, R.A. and Elneim, E.A.A. and Alghamdi, A.M. and Al-Balawi, S.A. and Farea, M.O.
Delaying walnut oxidation using a compostable film comprising poly(Îµ-caprolactone), thermoplastic gliadins, and green tea extract	2024	AragÃ³n-GutiÃ©rrez, A. and Higueras-Contreras, L. and LÃ³pez-Carballo, G. and GÃ³mez-GarcÃ­a, A. and Gallur, M. and LÃ³pez, D. and Gavara, R. and HernÃ¡ndez-MuÃ±oz, P.
The synergy of maize straw cellulose and sugarcane bagasse fibre on the characteristics of bioplastic packaging film	2024	Nyerere, G. and Kyokusiima, S. and Nabaterega, R. and Tumusiime, G. and Kavuma, C.
Eco-Friendly Polyethylene Oxide/Aluminum Oxyhydroxide Nanocomposites for Flexible Energy Storage Devices	2024	Krishnan, M. and Ramesan, M.T.
The potential of helichrysum italicum essential oil-infused alginate coatings and film for prolonging the shelf-life of cherry tomatoes	2024	Nkede, F.N. and Wardak, M.H. and Fanze, M. and Kondo, N. and Wardana, A.A. and Jothi, J.S. and Tanaka, F. and Tanaka, F.
A low-energy, low-toxicity, hydrophobic cellulose membrane derived from waste fiber lunch boxes	2024	Chen, X. and Wang, G. and Li, Y.
Waterborne cellulose acetate pickering emulsion generation mediated by cellulose nanocrystals for paper coating applications	2024	Pieters, K. and Mekonnen, T.H.
Biodegradable composites from poly(butylene adipate-co-terephthalate) with soybean protein isolate: Preparation, characterization, and performances	2024	Ren, M. and Zhang, Y. and Yi, Y. and Wang, H. and Wu, Q.
Starch-based films: Tuning physical properties driven by nanocellulose-natural rubber latex composites	2024	P. Freitas, G. and C. Cunha, P.I. and A.D. Maia, A. and S. Santos, D. and Lorevice, M.V. and F. Gouveia, R.
Exploring different processes for starch extraction from microalgae and synthesis of starch-chitosan plastic films	2024	Di Caprio, F. and Pedram, N. and Brugnoli, B. and Francolini, I. and Altimari, P. and Pagnanelli, F.
Sustainable gelatin-based packaging with nanoemulsified chilli seed oil for enhancing poultry meat preservation: An eco-friendly approach	2024	Rather, J.A. and Kaur, G. and Shah, I.A. and Majid, D. and Makroo, H.A. and Dar, B.N.
Antimicrobial gelatin-based films with cinnamaldehyde and ZnO nanoparticles for sustainable food packaging	2024	Sultan, M. and Ibrahim, H. and El-Masry, H.M. and Hassan, Y.R.
Physicochemical and biological evaluation of â€˜clickâ€™ synthesized vinyl epoxide-chitosan film for active food packaging	2024	D., P.M. and Chawla, R. and Dutta, P.K.
Innovative edible food wraps from tilapia fish bone gelatin and passion fruit peel extract	2024	Nasution, H. and Harahap, H. and Yustira, A. and Julianti, E. and Jaafar, M.
Creating sustainable and flexible architectural skin with microbial cellulose-based material: synthesis and mechanical characterization	2024	Massoud, P. and AbouSeada, N. and M.Saada, A. and Zolfakkar, M.
Modulating the properties of carboxymethyl chitosan/polyethylene oxide nanocomposites with aluminium oxy hydroxide: A comprehensive study	2024	Meera, K. and Ramesan, M.T.
Electrospun Nanofibers of Polyvinyl Alcohol Loaded With Carvacrol Nano-Emulsions Toward Antioxidant, Antimicrobial, and Controlled-Release Applications	2024	Yang, S. and Liu, Y. and Xu, H. and Wu, K. and Li, S.
Effect of surface charge on mechano-bactericidal activity of cellulose nanocrystals constructed chevaux-de-frise and meat preservation	2024	Huang, K. and Wang, Y.
Effect of Sheepâ€™s Whey Edible Coatings with a Bioprotective Culture, Kombucha Tea or Oregano Essential Oil on Cheese Characteristics	2024	Pereira, C.D. and Varytskaya, H. and ÅydziÅ„ska, O. and Szkolnicka, K. and Gomes, D. and Pires, A.
Extraction of pectin from Ethiopian prickly pear fruit peel and its potency for preparing of cellulose-reinforced biofilm	2024	Mohanasundaram, S. and Singh, B. and Suradkar, N.G. and Venkatesa Prabhu, S. and Chinnasamy, G. and Goel, M. and Khaled, J.M.
Effect of Glycerol Stearates on the Thermal and Barrier Properties of Biodegradable Poly(butylene Adipate-Co-Terephthalate)	2024	Yuan, J. and Zhang, X. and Xu, J. and Ding, J. and Li, W. and Guo, B.
Enhancing the structural and optoelectronic properties of carboxymethyl cellulose sodium filled with ZnO/GO and CuO/GO nanocomposites for antimicrobial packaging applications	2024	Badry, R. and Sabry, N.M. and Ibrahim, M.A.
Effect of Dual-Modified Tapioca Starch/Chitosan/SiO2 Coating Loaded with Clove Essential Oil Nanoemulsion on Postharvest Quality of Green Grapes	2024	Chang, H. and Li, K. and Ye, J. and Chen, J. and Zhang, J.
Nano-hydroxyapatite (n-HAP) from Pangasius bone side streams and its application as a reinforcing agent in biodegradable food packaging films	2024	Thool, O.K. and Sasidharan, A. and Krishna, B.M. and Sabu, S. and Navaf, M. and Sunooj, K.V.
Fully biobased poly(butylene furanoate) copolyesters from renewable 2,3-butanediol: Much more than just strengthening and toughening	2024	Tu, Z. and Zhang, X. and Li, J. and Li, L. and Zhou, F. and Ma, H. and Wei, Z.
pH-Sensitive Polycaprolactone/Gelatin Active Packaging Containing Rosemary-Loaded Chitosan Nanoparticles	2024	Khoshboui Lahijani, L. and Ahari, H. and Anvar, A. and Sharifan, A.
Enhancing Strawberry Freshness: Multifunction Sustainable Films Utilizing Two Types of Modified Carbon Nanotubes for Photothermal Food Packaging	2024	Chen, X. and Wang, L. and Zhang, D. and Bu, N. and Liu, W. and Wu, Z. and Mu, R. and Tan, P. and Zhong, Y. and Pang, J.
Ginkgo biloba leaf polysaccharide-stabled selenium nanozyme as an efficient glutathione peroxidase mimic for the preservation of bananas and cherry tomatoes	2024	Zou, J. and Zhong, H. and Jiang, C. and Zhu, G. and Lin, X. and Huang, Y.
Electron beam pretreatment of carboxymethyl nanofibrillar cellulose reinforced polyvinyl alcohol-based degradable composite membranes: Preparation, characterization and property optimization	2024	Li, R. and Yuan, S. and Zhang, X. and Liang, W. and Niu, L. and Lin, Q. and Zheng, J. and Liu, X. and Zhao, W. and Wang, X. and Zhao, Q. and Li, W.
Effect of camellia oil body-based oleogels on the film-forming properties of soy protein isolate	2024	Liu, J. and Junejo, S.A. and Xiao, Y. and Jin, Y. and Shi, S. and Zhou, Y.
Malt bagasse in extruded wheat flour and PBAT biodegradable films	2024	Silva, I.C.S. and da Silva, P.J. and de Carvalho, F.A. and da Silva, S.C. and Yamashita, F. and Mendes, A.L.D. and Goto, C.A. and Bosco, T.C.D. and Balan, G.C. and Shirai, M.A.
Exploring Biodegradable Poly(butylene succinate terephthalate)/Poly(glycolic acid) Mulch Films: Reactive Blending, Performance, Degradation under UV Irradiation, and Covering Plants on Agriculture Soil	2024	Li, M. and Li, C. and Jia, Z. and Guo, P. and Lyu, M. and Gao, D. and Wei, Z. and Sang, L.
Bio-based epoxidized cardanol sorbate as an interface-localized compatibilizer for enhancing poly(lactic acid) (PLA) and poly(3-hydroxybutyric acid-co-4-hydroxybutyric acid) (P34HB) blend	2024	Xiao, B. and Su, K. and Luo, W. and Hu, X. and Weng, Y. and Zhang, C.
Evaluation biodegradable films with green tea extract for interleafing sliced meat products	2024	Hamann, D. and Wlodarkievicz, M.E. and Puton, B.M.S. and Fischer, B. and Colet, R. and Paroul, N. and Valduga, E. and Zeni, J. and Mignoni, M.L. and Junges, A. and Backes, G.T. and Cansian, R.L.
Novel, eco-friendly Î±-tocopherol/layered double hydroxides/poly(3-hydroxyoctanoate)-based active packaging materials with enhanced antimicrobial, barrier and antioxidant activities	2024	HaraÅºna, K. and Grzela, K. and StÄ™pieÅ„-HoÅ‚ubczat, K. and BeneÅ¡, H. and Hodan, J. and NevoralovÃ¡, M. and Medeiros, G.S. and Bujok, S. and Guzik, M.
Green Packaging Solutions for Extending the Shelf Life of Fish Fillet: Development and Evaluation of Cinnamon Essential Oil-Infused Cassava Starch and Fish Gelatin Edible Films	2024	Arul Raj, J.S. and Kasi, M. and Karuppiah, P. and Hirad, A.H.
High-performance biodegradable poly(vinyl alcohol)/starch composites via alkaline-regulated crystalline engineering	2024	Pang, Y. and Zhang, N. and Liu, Y. and Zhang, J.
TiO2 strengthened PLA nanocomposites: A prospective material for packaging application	2024	Nayak, J.K. and Behera, L. and Jali, B.R.
Conversion of Macroalgae into Environmentally Friendly Bioplastics by Noncovalent Bond Assembly	2024	Zhang, S. and Ju, P. and Yin, X. and Liu, H. and Zhang, B. and Li, H. and Meng, X. and Ai, S.
Simultaneous Enhanced Mechanical Properties and Foamability of Biodegradable PBAT via Physical Cross-Linking through Reactive Blending	2024	Yang, X. and Ling, X. and Li, Y. and Wang, H.
Development of brewer's spent grain-derived bio nanocomposites through a multiproduct biorefinery approach for food packaging	2024	Qazanfarzadeh, Z. and Masek, A. and Chakraborty, S. and Kumaravel, V.
From multilayer LDPE/EVOH flexible film scraps to new multilayer films	2024	Barros, C. and Carneiro, O.S. and Machado, A.V.
Impact of oxidized sucrose as a bio-based crosslinker on thermoformable films made from lupin protein isolate (Lupinus angustifolius L.)	2024	Maidl, M. and Englberger, H. and Abbasnia, A. and Van Opdenbosch, D. and Zollfrank, C.
Preparation of simple biodegradable, nontoxic, and antimicrobial PHB/PU/CuO bionanocomposites for safely use as bioplastic material packaging	2024	Abdo, S.M. and Youssef, A.M. and El-Liethy, M.A. and Ali, G.H.
Enhancement of the Physical and Mechanical Properties of Cellulose Nanofibril-Reinforced Lignocellulosic Foams for Packaging and Building Applications	2024	Alonso, M.P. and Hossain, R. and El Hajam, M. and Tajvidi, M.
Biodegradable Food Packaging Films Using a Combination of Hemicellulose and Cellulose Derivatives â€	2024	Hussain, S.A. and Yadav, M.P. and Sharma, B.K. and Qi, P.X. and Jin, T.Z.
Bioplastic films from starch of Colocasia esculenta and its waste: A smart template for sensing applications	2024	Chaudhary, S. and Kour, M. and Kumar, R.
Biobased ternary composites for food packaging: influence of natural plasticizers and starch on polylactic acid performance	2024	Malbos, L.B. and Iglesias-Montes, M.L. and Seoane, I.T. and Cyras, V.P. and Manfredi, L.B.
The effect of free radical initiators on poly (butylene adipate-co-terephthalate) (PBAT) and its foaming performance	2024	Ding, Y. and Yang, Q. and Wang, X. and Li, S.
Biodegradable starch-polyvinyl alcohol composite films by the incorporation of lignin for packaging applications	2024	Wang, S. and Hao, Y. and He, Q. and Gao, Q.
A novel seaweed-based biodegradable and active food film to reduce freezer burn in frozen salmon	2024	Augusto, A. and Marques, S. and FÃ©lix, R. and Dias, J. and Alves, N. and Shiels, K. and Murray, P. and Novais, S.C. and Lemos, M.F.L. and Silva, S.F.J.
Polyphenolic truxillic acid crosslinked sodium alginate film with notable antimicrobial and biodegradable properties for food packaging	2024	Ruan, P. and Zhang, K. and Zhang, W. and Kong, Y. and Zhou, Y. and Yao, B. and Wang, Y. and Wang, Z.
Enhancing functional properties of compostable materials with biobased plasticizers for potential food packaging applications	2024	Mena-Prado, I. and Navas-Ortiz, E. and FernÃ¡ndez-GarcÃ­a, M. and BlÃ¡zquez-BlÃ¡zquez, E. and Limbo, S. and Rollini, M. and Martins, D.M. and Bonilla, A.M. and del Campo, A.
Study on the Impact of Bio Waste Cashew Nut Shell Powder in the Polyvinyl Alcohol Bio Films	2024	Mahanta, G.K. and Joardar, H.
Regenerated cellulose films with controllable microporous structure for enhanced seed germination	2024	Liang, P. and Chen, X. and Wang, J. and Cai, C. and He, M. and Li, X. and Li, Y. and Koskela, S. and Xu, D.
Enhancing the Antishrinkage and Mechanical Performances of the PBAT/PVA Foam for Environment-Friendly Packaging	2024	Ye, X. and Xu, D. and Wang, Q.
Substituting corn starch with wolf's fruit and butterfly lily starches in thermopressed films: Physicochemical, mechanical, and biodegradation properties	2024	de Paula Farias, V. and Ascheri, D.P.R. and Ascheri, J.L.R.
Poly(lactic acid)/Cellulose Nanocrystal-Based Compositional Gradient Nanocomposites with Higher Toughness: Potential for Flexible Packaging	2024	Lodhi, R.S. and Rathaur, A. and Soni, A. and Das, P.
Composite sheets based on polylactic acid and sugar beet pulp: A solution to accelerate biological degradation of PLA on soil under outdoor exposure	2024	Schirp, A. and Deetz, R. and Kopitzky, R. and Schirp, C.
Enhancing PBAT nanocomposite films: The impact of AgVO3 nanorods on mechanical, hydrophobicity, and antibacterial properties	2024	Venkatesan, R. and Alagumalai, K. and Jebapriya, M. and Dhilipkumar, T. and Almutairi, T.M. and Kim, S.-C.
Characteristics of natural corn starch/waste paper fiber composite foams treated by organic-inorganic hybrid hydrophobic coating technology	2024	Zhang, X. and Li, N. and Chen, C. and Zhou, Z.A. and Li, K.
Effect of beeswax on the physico-mechanical properties of poly (butylene adipate terephthalate)/poly lactic acid blend films	2024	Rajoriya, N. and Upadhyay, S. and Pradhan, P. and Padhi, P.C. and Mohanty, S.P.
Beyond waste: cellulose-based biodegradable films from bio waste through a cradle-to-cradle approach	2024	Nguyen, M.N. and Nguyen, M.T.L. and Frank, M. and Hollmann, D.
Propolis ethanol extract functionalized chitosan/Tenebrio molitor larvae protein film for sustainable active food packaging	2024	Liu, M. and Chen, H. and Pan, F. and Wu, X. and Zhang, Y. and Fang, X. and Li, X. and Tian, W. and Peng, W.
Valorization of okara by-product for obtaining soluble dietary fibers and their use in biodegradable carboxymethyl cellulose-based film	2024	Scarcella, J.V. and Lopes, M.S. and Silva, E.K. and Andrade, G.S.S.
Scale-Up Preparation of Biobased Poly(ethylene furanoate) Biaxial Orientation Films with Enhanced Mechanical and Barrier Properties for Packaging	2024	Wang, B. and Jia, Z. and Meng, L. and Zhang, W. and Sang, L. and Chan, W. and Zhang, Y. and Wang, L. and Qi, M. and Wei, Z.
Paperboard Production from Waste Rice Husk for Sustainable Development in Packaging	2024	Udomphoch, P. and Pormsila, W.
Exploring the Cellulose Content on the Thermal and Mechanical Properties of Banana Peel Blend Tapioca Starch Bioplastic	2024	Razak, N.I.A. and Munir, H.M.A. and Hashim, F. and Norizan, M.N. and Razali, N. and Kassim, M.H.M.
Chitosan-ginger essential oil nanoemulsions loaded gelatin films: A biodegradable material for food preservation	2024	Wang, X. and Xue, Z. and Sun, Y. and Peng, B. and Wu, C. and Kou, X.
Impact of agarâ€“glycerol ratios on the physicochemical properties of biodegradable seaweed films: A compositional study	2024	Fransiska, D. and Abdullah, A.H.D. and Irianto, H.E. and Nissa, R.C. and Sedayu, B.B. and Syamani, F.A. and Raharjo, S.
Biodegradable active composite film based on pea protein isolate, sage seed gum, and cumin essential oil: Fabrication and characterization	2024	Ayazi, D. and Zandi, M. and Ganjloo, A. and Dardmeh, N.
Development of biocomposite films incorporated with the extract from pitcher associated bacteria for the postharvest protection from fungi	2024	Aswani, R. and Das, S. and Sebastian, K.S. and Mathew, J. and Radhakrishnan, E.K.
Double layer bacterial nanocellulose - poly(hydroxyoctanoate) film activated by prodigiosin as sustainable, transparent, UV-blocking material	2024	Malagurski, I. and Lazic, J. and Ilic-Tomic, T. and Salevic, A. and Guzik, M. and Krzan, M. and Nikodinovic-Runic, J. and Ponjavic, M.
Optimizing Thermopl+A510astic Starch Film with Heteroscedastic Gaussian Processes in Bayesian Experimental Design Framework	2024	White, G.M. and Siegel, A.P. and Tovar, A.
Polysaccharides from pineapple peel: Structural characterization, film-forming properties and its effect on strawberry preservation	2024	Tan, M. and Zhong, X. and Xue, H. and Cao, Y. and Tan, G. and Li, K.
Chitosan-based films with nanocellulose and propolis as active packaging materials	2024	Stefanowska, K. and Bucher, M. and Reichert, C.L. and Sip, A. and WoÅºniak, M. and Schmid, M. and Dobrucka, R. and Ratajczak, I.
Multifunctional and novelty green composite film containing sodium alginate, chitosan, rice husk and curcumin	2024	Tsou, M.-H. and Lin, H.-Y. and Lin, H.-M.
Development and characterization of biodegradable films based on cellulose derivatives and citrus pectin: A comparative study	2024	Ursachi, V.-F. and Oroian, M. and Spinei, M.
Biodegradable, UV absorber and thermal stable bioplastic films from waxy corn starch/polyvinyl alcohol blends	2024	Yahia, R. and Owda, M.E. and Abou-Zeid, R.E. and Abdelhai, F. and El-Gamil, H.Y. and Abdo, A.M. and Ali, A.A.
Development of chitosan-based edible film incorporated with purified flavonoids from Moringa oleifera: Structural, thermal, antibacterial activity and application	2024	Hamed, Y.S. and Hassan, K.R. and Ahsan, H.M. and Hussain, M. and Wang, J. and Zou, X.-G. and Bu, T. and Rayan, A.M. and Yang, K.
Development of active pH-sensitive biodegradable films based on chitosan and Îº -carrageenan biopolymers enriched in beluga black lentil additives	2024	Dordevic, D. and Gablo, N. and Dordevic, S. and Tremlova, B. and Budina, J. and Sedlacek, P. and Vapenka, L.
Dewatering and drying of Kombucha Bacterial Cellulose for preparation of biodegradable film for food packaging	2024	Patil, S.V. and Dulait, K. and Shirkole, S.S. and Thorat, B.N. and Deshmukh, S.P.
Edible packaging revolution: Enhanced functionality with natural collagen aggregates	2024	Li, L. and Luo, X. and Liu, Y. and Teng, M. and Liu, X. and Zhang, X. and Liu, X.
Production, characterization, and optimization of starch-based biodegradable bioplastic from waste potato (Solanum tuberosum) peel with the reinforcement of false banana (Ensete ventricosum) fiber	2024	Chaffa, T.Y. and Meshesha, B.T. and Mohammed, S.A. and Jabasingh, S.A.
The potential of nanofibrillated cellulose from Hevea brasiliensis to produce films for bio-based packaging	2024	Batista, F.G. and Medeiros, D.T.D. and Silva, D.W. and Mascarenhas, A.R.P. and Scatolino, M.V. and Martins, M.A. and Alves Junior, F.T. and Thygesen, L.G. and Tonoli, G.H.D. and Mendes, L.M.
Ethyl cellulose matrixed poly(sulfur-co-sorbic acid) composite films: Regulation of properties and application for food preservation	2024	Shen, H. and Chen, J. and Tan, K.B.
Effect of titanate coupling agent on antioxidant property and UV blocking property of PBAT/lignin composite films	2024	Li, H. and Ding, J. and Aytibeke, Y. and Yuan, L. and Jiang, Y. and Yimit, M.
New Materials from the Integral Milk Kefir Grain Biomass and the Purified Kefiran: The Role of Glycerol Content on the Filmâ€™s Properties	2024	RamÃ­rez Tapias, Y.A. and Rezzani, G.D. and Delgado, J.F. and Peltzer, M.A. and Salvay, A.G.
Preparation and characterization of hybrid polymeric coating films of chitosanâ€“clay loaded with aÃ§aÃ­ extract (Euterpe oleracea) for application in food and pharmaceutical areas	2024	de Almeida, C.P. and do Nascimento, T.G. and de Almeida, L.M. and de Moraes Porto, I.C.C. and BasÃ­lio-JÃºnior, I.D. and de Freitas, J.D. and de Freitas, J.M.D. and Neto, A.B.L. and das Neves, J.D.S. and de Barros, R.P. and Dornelas, C.B. and dos Santos Silva, D. and Schilardi, P.L. and Ribeiro, A.S.
Mechanical and Thermal Characteristics of Films from Glycerol Mixed Emulsified Carnauba Wax/Polyvinyl Alcohol	2024	Tijani, A.T. and Ayodele, T. and Liadi, M. and Sarker, N.C. and Hammed, A.
Evaluation of the physicochemical, and mechanical properties of the edible film prepared from soy protein isolate containing the essential oil of the Ziziphorpa capitata	2024	Razm, S. and Salehi, E.A. and Arianfar, A.
A strategy to prolong cheese shelf-life: Laminated films of bacterial cellulose and chitosan loaded with grape bagasse antioxidant extract for effective lipid oxidation delay	2024	VÃ¡zquez, M. and FlÃ³rez, M. and CazÃ³n, P.
Production and characterization of antimicrobial nanocomposite film based on Plantago major seed gum/carboxymethyl cellulose reinforced by Cerium oxide nanoparticles and Fenugreek essential oil	2024	Asadi, S.M.E. and Marand, S.A. and Amiri, S. and Fazeli, M. and Heidari, Z. and Nabavi, S.M. and Kashtiban, A.E.
Seeking materials from nature for interrupting eye damage: Ultraviolet to blue light blocking clear cellulose films enabled by curcumin	2024	Fu, Q. and Qin, Y. and Zhang, X. and Sun, L. and Chang, J.
Creation of fully degradable and mechanically robust poly(4-hydroxybutyrate) films by filling modified starch	2024	Chen, X. and Ding, Y. and Li, M. and Wu, H. and Kan, Z. and Li, Z.
Phytolacca americana extract as a quality-enhancing factor for biodegradable double-layered films based on furcellaran and gelatin â€“ Property assessment	2024	JasiÅ„ska, J.M. and Michalska, K. and SzuwarzyÅ„ski, M. and Mazur, T. and Cholewa-WÃ³jcik, A. and KopeÄ‡, M. and Juszczak, L. and KamiÅ„ska, I. and Nowak, N. and JamrÃ³z, E.
Impact of cross-linker types and concentrations on physical, mechanical, and barrier properties of collagen hydrolysate obtained from leather industry trimming wastes and sodium alginate-based films	2024	Bal, C. and Ocak, B.
Dynamic borate ester bond reinforced hydroxyethyl cellulose/corn starch crosslinked film for simple recycling and regeneration	2024	Zhang, W. and Zhang, T. and Zhong, Y. and Zhang, Y. and Wang, L. and Zhu, F. and Wang, X. and Zhou, L. and Zhou, X.
Preparation of active films with antioxidant and antimicrobial properties by combining ginger essential oil nanoemulsion with xylan and polyvinyl alcohol	2024	Liu, J. and Fauconnier, M.-L. and Richel, A. and Jin, Y.
Investigating the physicochemical, antimicrobial and antioxidant properties of chitosan film containing zero-valent iron nanoparticles and oregano essence	2024	Khodaparast, F.K. and Pirsa, S. and Toupchi, F.M. and Mohtarami, F.
PLA/PCL/NR ternary blown films with high ductility and thermal shrinkage performance via dynamic vulcanization	2024	Ma, W. and Cao, L. and Chen, Y.
Dual effect of pH and X-ray irradiation on properties of gelatin/trans-cinnamaldehyde-based composite films for sustainable packaging	2024	Jaiswal, L. and Shankar, S. and Lacroix, M.
Synthesis and characterization of Nano-ZnO incorporated polyurethane-chitosan composite films	2024	Zhang, B. and Yu, L.
Evaluation of Different Concentrations of Antimicrobial Quaternary Polymers on the Behavior of Gelatin- and Starch-Based Films	2024	Cottet, C. and FernÃ¡ndez-GarcÃ­a, M. and Peltzer, M.A.
Effects of Three Modified Starches on The Physicochemical Properties of Chitosan-Based Packaging Film	2024	Chau, N.M. and Hieu, T.Q. and Vuong, D.D. and Truc, H.T. and Hoa, T.N. and Van, N.T.A. and Vuong, N.D.
Effect of edible film prepared with plasma-activated water and olive leaf extract (Olea europaea L.) as a potential packaging in cooked meat product	2024	BilecenÂ Åžen, D. and GÃ¼leÃ§, A.
Multifunctional honeysuckle extract/attapulgite/chitosan composite films containing natural carbon dots for intelligent food packaging	2024	Gao, W. and Mu, B. and Yang, F. and Li, Y. and Wang, X. and Wang, A.
Development of active biodegradable films based on bacterial cellulose/poly(vinyl alcohol) and antioxidant food complex for application in food packaging	2024	de Lima, A.D.C.A. and Caetano, V.F. and Vinhas, G.M.
Insights into the effect of carboxylated cellulose nanocrystals on mechanical and barrier properties of gelatin films for flexible packaging applications	2024	Leite, L.S.F. and Le Gars, M. and Azeredo, H.M.C. and Moreira, F.K.V. and Mattoso, L.H.C. and Bras, J.
Advantageous effect of calcium carbonate and chestnut extract on the performance of chitosan-based food packaging materials	2024	Janik, W. and Kluska, D. and Staniek, N. and Grzybek, P. and Shakibania, S. and Guzdek, B. and GoÅ‚ombek, K. and Matus, K. and Shyntum, D.Y. and Krukiewicz, K. and Dudek, G.
Developing an Active Biodegradable Bio-Based Equilibrium Modified Atmosphere Packaging Containing a Carvacrol-Emitting Sachet for Cherry Tomatoes	2024	Kapetanakou, A.E. and Mistriotis, A. and Bozinaki, D.C. and Tserotas, P. and Athanasoulia, I.-G. and Briassoulis, D. and Skandamis, P.N.
Ultrasonic assisted electrospinning preparation the polylactic acid loading with perillaldehyde biopolymer film with excellent solvent resistance, water-oxygen barrierstability and preservation effect	2024	Wang, D. and Li, X. and Zou, Z. and Wang, B. and Yao, D. and Han, Y. and Zhang, X. and Liu, X.
Rheological and Textural Investigation to Design Film for Packaging from Potato Peel Waste	2024	Mileti, O. and Baldino, N. and Marchio, V. and Lupi, F.R. and Gabriele, D.
Optimized hybrid edible surface coating prepared with gelatin and cellulose nanofiber for cherry tomato preservation	2024	Wang, M. and Miao, X. and Guo, F. and Deng, Z. and Bian, F. and Xiao, T. and Chen, C.
Tailored and sustainable bio-composite thanks to synergetic interactions of polycaprolactone (PCL) and guar gum derivative	2024	Assimi, T.E. and Boutriouia, E.H. and Jalit, I. and Chekroun, A. and Khouloud, M. and Beniazza, R. and Meziane, A.E. and Youcef, H.B. and Blazic, R. and Vidovic, E. and Lahcini, M.
Gamma irradiation-induced crosslinking and enhanced functionality of fish gelatin-agar edible films	2024	Novianto, T.D. and Hakim, A.R. and Pamungkas, A. and Sedayu, B.B. and Putra, S. and Yusmaman, W.M.
Strength, pliability, and hydrophobicity of mung bean starch straws: Orientation change caused by annealing time	2024	Wang, K. and Sun, S. and Xie, J. and Guo, L. and Cui, B. and Zou, F.
Injection-molded thermoplastic cassava starch modified with single and mixed polyol plasticizers	2024	Khanoonkon, N. and Dang, K.M. and Yoksan, R.
Unveiling the effect of natural deep eutectic solvents-based date seed polyphenolic extract on the properties of chitosan-PVA films and its application in shrimp packaging	2024	Lawal, K.G. and Nazir, A. and Sundarakani, B. and Stathopoulos, C. and Maqsood, S.
Monitoring the physicochemical changes of eggs coated with active nanocomposite incorporating garlic extract (Allium sativum L.) during storage	2024	Zirabi, E.Y. and Shurmasti, D.K.
Heat-sealable paper fabricated using a latex coating based on modified natural rubber filled with gelatin	2024	Ninjan, R. and Thongnuanchan, B. and Lopattananon, N. and Salaeh, S. and Tongnuanchan, P. and Buangam, P.
Fabrication of bamboo nanocellulose fibril-based food packaging with dual-antimicrobial property	2024	Huang, Z. and Lou, W. and Zhong, T. and Zhang, J. and Wang, J. and Yang, H. and Shao, Q. and Cai, M.
Enhanced sustainable packaging solutions through corn stover-reinforced polypropylene biomass composites: Characterization, performance, and potential applications	2024	Du, J.-H. and Yao, W.-H. and Tsou, C.-Y. and Wu, C.-S. and Meng, L. and Hu, X.-F. and Tsou, C.-H.
Modified atmosphere packaging using cellulose-based film (NatureFlexâ„¢) preserved quality and bioactive compounds of fresh-cut broccolis	2024	Paulsen, E. and Moreno, D.A. and Lema, P.
Lignin-containing cellulose nanocrystals enhanced electrospun polylactic acid-based nanofibrous mats: Strengthen and toughen	2024	Ouyang, C. and Zhang, H. and Zhu, Y. and Zhao, J. and Ren, H. and Zhai, H.
Development of Novel Cardanol-Derived Reactive Dispersing Agents for Bio-Based Anionicâ€“Nonionic Waterborne Polyurethane	2024	Xia, J. and Wu, H. and Chen, K. and Li, Y. and Lu, X. and Ding, S. and Zheng, X.
Pomegranate peel extract incorporated soy protein isolate/Artemisia sphaerocephala Krasch. gum composite films for fresh-cut apples preservation	2024	Zhao, Y. and Ma, X. and Wang, G. and Gao, L. and Zhang, M. and Ding, Y. and Lv, S.
Development of Composites by Using Cellulose Extracted from Pomelo Peel with Red Mud and Chitosan/PVA Polymer	2024	Bhatt, A. and Bisht, G.S. and Samant, S. and Singh, A.
Effect of acetylation of kraft lignin on the blend compatibility with cellulose acetate and the resulting physicomechanical properties	2024	Shorey, R. and Ataeian, P. and Mekonnen, T.H.
Development of polyvinyl alcohol based active inner coating reinforced with chlorogenic acid and functionalized layered clay for food packaging	2024	Dong, Z. and Dong, F. and Dai, X. and Mao, L. and Bai, Z.
Development of biodegradable bag materials as a sustainable alternative to conventional plastic bags	2024	Lee, W. and Lee, T.G.
Silver Nanoparticles/Skim Natural Rubber/Bacterial Cellulose Biopolymer Film	2024	Meemai, P. and Sripetchdanon, T. and Laosarakham, N. and Siri, S. and Nimpaiboon, A. and Phisalaphong, M.
Foaming Enables Material-Efficient Bioplastic Products with Minimal Persistence	2024	James, B.D. and Sun, Y. and Pate, K. and Shankar, R. and Izallalen, M. and Mazumder, S. and Perri, S.T. and Houston, K.R. and Edwards, B. and de Wit, J. and Reddy, C.M. and Ward, C.P.
Antimicrobial effects of pulsed light activated TiO2-Polylactic acid film	2024	Jin, T.Z. and Fan, X. and Mukhopadhyay, S.
Characteristics of corn starch/polyvinyl alcohol composite film with improved flexibility and UV shielding ability by novel approach combining chemical cross-linking and physical blending	2024	Wei, H.-N. and Liu, X.-Y. and Wang, C.-C. and Feng, R. and Zhang, B.
Antibacterial and Antioxidant Performance of Thermoplastic Starch/Polyethylene Active Film Packaging through the Incorporation of Aloe Vera Gel	2024	Karim, S.F.A. and Azmi, M.N.A. and Razak, N.A. and Adnan, S.A. and Mulana, F.
Sacrificial hydrogen bonds enhance the performance of covalently crosslinked composite films derived from soy protein isolate and dialdehyde starch	2024	Tian, R. and Zhao, Y. and Fu, Y. and Yang, S. and Jiang, L. and Sui, X.
Preparation and properties of triphenyl octylphosphonium bromide-modified vermiculite and its PBAT composite films	2024	Zhan, X. and Shang, X. and Zhou, T. and Zhang, D. and Qin, S.
Utilization of torrefied date stones with synthesized TiO2 nanoparticles for promoting humidity sensing of PVA/PVP nanocomposites for smart food packaging and biomedical applications	2024	Madbouly, A. and Morsy, M. and Moustafa, H.
Thermoplasticized Bread Waste and Poly(butylene adipate-co-terephthalate) Blends: A Sustainable Alternative to Starch in Eco-Friendly Packaging	2024	Bouzidi, S. and LÃ©vÃ¨que, J.-M. and Magnin, A. and Molina-Boisseau, S. and Putaux, J.-L. and Boufi, S.
Integrating L-cysteine coated polydopamine nanoparticles and deep eutectic solvents into chitosan matrix for multifunctional food packaging application	2024	Mao, Y. and Cui, M. and Zhang, X. and Lin, H. and Yang, D.-P.
Full life cycle green preparation of collagen-based food packaging films using Halocynthia roretzi as raw material	2024	Ding, C. and Yi, Y. and Cheng, K. and Wang, Y. and Wang, S. and Zhang, M.
Printable embedded pattern designs affect mechanical performance of cold-water fish gelatin cast films	2024	Sun, H. and Leng, X. and Sui, X. and Zhang, L. and Wilms, P.
Development of Biodegradable Tapioca Starch Films Incorporating Green Synthesized Zinc oxide Nanoparticles for Enhanced Preservation and Packaging of Sweet lime Segments: A Study of Their Physical and Antimicrobial Properties	2024	Sangeetha, V. and Hemalatha, S. and Hemamalini, A.J. and Supriya, V. and Deepa Parvathi, V. and Chandrasekaran, N.
Recyclable UV shielding film with water vapor barrier and antimicrobial properties enabled by in situ polymerization of caffeic acid phenethyl ester	2024	Lyu, Y. and Li, J. and Liang, F. and Ma, W. and Liu, H. and Huang, C. and Jiao, J. and Wu, T. and Fang, G.
Chitosan films tailored with deep eutectic solvent extracts from Hibiscus sabdariffa: Fabrication and characterization	2024	Alasalvar, H. and SÃ¼rmeli, H.N. and Yildirim, Z.
Preparation of citric acid cross-linked chitosan quaternary phosphonium/polyvinyl alcohol composite film and its application in strawberry preservation	2024	Lai, W. and Wang, L. and Pang, Y. and Xin, M. and Li, M. and Shi, L. and Mao, Y.
Cellulose nanofiber powered interface engineering strategy to manufacture mechanically stable, moldable, recyclable, and biodegradable cellulose foam	2024	Sun, L. and Lu, J. and Chen, X. and Zhao, H. and Liu, L. and Yao, J.
Green Packaging Films with Antioxidant Activity Based on Pectin and Camellia sinensis Leaf Extract	2024	Dobrucka, R. and Pawlik, M. and SzymaÅ„ski, M.
Facile Fabrication of Starch-Based UV Barrier Films with Remolding Ability and Reinforcement for Water Resistance	2024	Shibasaki, K. and Hsu, Y.-I. and Uyama, H.
Crystallinity Reconstruction of Squid-Pen Chitosan into Mechanically Robust and Multifunctional Bionanocomposite Food Packaging Film	2024	Pinpru, N. and Ninthap, C. and Intasanta, V.
Biobased Composite Films for Strawberry Preservation with Bacterial Antifouling and Liquid Resistance	2024	Zhou, Y. and Wang, J. and Ai, S. and Guo, Z.
Transparent cellulose-based film with water resistance and thermal protective for agriculture application	2024	Chen, Y. and Gan, L. and Dai, Y. and Shi, H. and Zhang, T. and Qiu, F. and Yang, D.
Development of Pericarp-Based Coatings from Corn Nixtamalization Residue for Stone Fruits: Applications for Peach and Tejocote	2024	Rojas-Candelas, L.E. and Duque-Buitrago, L.F. and DÃ­az-RamÃ­rez, M. and GonzÃ¡lez-VÃ¡zquez, M. and Arredondo-Tamayo, B. and MÃ©ndez-MÃ©ndez, J.V. and RenterÃ­a-Ortega, M. and Quiroz-Estrada, K.
Effect of Teff Straw (Eragrostis Tef) Based Microcrystalline Cellulose on Enhancement of Thermo- Mechanical and Microstructural Properties of PVA Bio-Degradable Polymers	2024	Assefa, E.G. and Kiflie, Z. and Demsash, H.D. and Habtu, N.G.
Avocado Seed Starch-Based Films Reinforced with Starch Nanocrystals	2024	MuÃ±oz-Gimena, P.F. and AragÃ³n-GutiÃ©rrez, A. and BlÃ¡zquez-BlÃ¡zquez, E. and Arrieta, M.P. and RodrÃ­guez, G. and Peponi, L. and LÃ³pez, D.
Application of Antioxidant- and Antimicrobial-Rich Extracts From Hass Avocado Pulp in the Development of Chitosan/Gelatin-Based Active Packaging Films for Raw Meat Preservation	2024	Tran, T.T.V. and Dang, T.-T. and Lam, N.D. and Nguyen, Q.-D. and Tran, T.S. and Nguyen, T.-V.-L.
Functional characterization of biodegradable films obtained from whole Paecilomyces variotii biomass	2024	Martinez, E.A. and Salvay, A.G. and Sanchez-DÃ­az, M.R. and Ludemann, V. and Peltzer, M.A.
Active Biopackaging Films Enriched With AndÄ±z (Juniperus drupacea L.) Shell Extract for Fresh Meat Packaging	2024	KonukÂ Takma, D. and Ã‡in, S. and ÅžahinÂ Nadeem, H.
Composite nanoparticle-filled oxidized hydroxypropyl starch/carrageenan films: Robust, water-resistant, antibacterial, antioxidant and biodegradable properties	2024	Cao, Y. and Song, Z. and Ni, W. and Ma, Y. and Xin, K. and Yu, Q. and Zhang, L.
Development and characterization of eco-friendly guar gum-agar-beeswax-based active packaging film for cheese preservation	2024	Pal, N. and Agarwal, M.
Doped carbon dots reinforced flexible nanocomposite active polymer film for antibacterial and antioxidant activities	2024	Althawab, S.A. and Alsulami, T. and Alzahrani, H. and Alzahrani, A.
Bio-Based Foams to Function as Future Plastic Substitutes by Biomimicry: Inducing Hydrophobicity with Lignin	2024	Miranda-Valdez, I.Y. and MÃ¤kinen, T. and Hu, X. and Lejon, J. and Elamir, M. and Viitanen, L. and Jannuzzi, L. and Koivisto, J. and Alava, M.J.
Chemical modification of rubber with in situ degradation of PET and the production of its biodegradable films with starch	2024	Hideky, P.-C. and Aurelio, R.-H. and Angel, M.-F. and Alejandro, A.-S. and Eduardo, B.-G.J. and Rangel-Porras, G. and Zamudio-Flores, P.B.
Effects of starch filling on physicochemical properties, functional activities, and release characteristics of PBAT-based biodegradable active films loaded with tea polyphenols	2024	Zhai, X. and Han, J. and Chang, L. and Zhao, F. and Zhang, R. and Wang, W. and Hou, H.
Degradation Dynamics and Mechanicalâ€“Thermal Response of Polylactide/Poly(Propylene Carbonate) Blends: Towards Sustainable Material Design	2024	Kwon, Y. and Gavande, V. and Im, D. and Lee, W.-K.
A synergistic influence of gallic acid/ZnO NPs to strengthen the multifunctional properties of methylcellulose: A conservative approach for tomato preservation	2024	Kurabetta, L.K. and Masti, S.P. and Gunaki, M.N. and Hunashyal, A.A. and Eelager, M.P. and Chougale, R.B. and Dalbanjan, N.P. and Praveen Kumar, S.K.
Sustainable Starch-Based Films from Cereals and Tubers: A Comparative Study on Cherry Tomato Preservation	2024	Figueroa-Lopez, K.J. and Villabona-OrtÃ­z, Ã. and Ortega-Toro, R.
Fabrication of a versatile and efficient ultraviolet blocking biodegradable composite film consisting of Tara gum/PVA/Riceberry phenolics reinforced with biogenic riceberry phenolic-rich extract-nanoâ€‘silver	2024	Eze, F.N. and Eze, R.C. and Singh, S. and Okpara, K.E.
Synergistic effects of starch and carrageenan from Kappaphycus alvarezii in composite film formation: Physicochemical and degradable properties	2024	Yap, X.Y. and Khalid, M. and Raju, G. and Gew, L.T. and Yow, Y.-Y.
Eco-friendly biodegradable film based on kombucha mushroom/corn starch/parsley extract: Physicochemical and antioxidant/antibacterial properties	2024	Shiri, Z. and Pirsa, S. and Farzi, J.
Enhancement of thermo-mechanical, creep-recovery, and anti-microbial properties in PVA-based biodegradable films through cross-linking with oxalic acid: implications for packaging application	2024	Jain, N. and Sharma, P. and Verma, A. and Gupta, J.
Extension of shelf life of tomato (Solanum lycopersicum L.) by using a coating of polyhydroxybutyrate-carboxymethyl cellulose-pectin-thymol conjugate	2024	Poosarla, V.G. and Bisoi, S. and Siripurapu, A. and Rathod, B.G. and Ramadoss, A. and Kilaparthi, S. and Shivshetty, N. and Rajagopalan, G.
Preparation of pH sensitive P-doped carbon dots-loaded starch/polyvinyl alcohol packaging film for real-time monitoring freshness of pork	2024	Ding, J. and Liao, X. and Li, W. and Lin, X. and Hu, H. and Zhang, Y. and Gan, T. and Huang, Z.
Biopolymer sporopollenin reinforced pectin/PVA composite films for sustainable packaging application	2024	Lingait, D. and Sethy, L.K. and Kumar, A.
Enhancing eco-friendly coatings: Aqueous olive leaves extract fortifies macroalgae-based packaging materials	2024	Mitrea, L. and Teleky, B.-E. and Plosca, M.-P. and Nemes, S.-A. and Pascuta, M.-S. and Ranga, F. and Leopold, L. and MartÄƒu, A.-G. and CÄƒlinoiu, L.-F. and È˜tefÄƒnescu, B.-E. and Gogou, E. and Vasileiou, C. and Krokida, M. and Vodnar, D.-C.
Synthesis and characterization of biobased copolyesters based on pentanediol: (2) Poly(pentylene adipate-co-terephthalate)	2024	Aboukeila, H. and Singh, O. and Klier, J. and Huber, G.W. and Grady, B.P.
Valorization of Coffea arabica Wood Waste to Obtain Suspensions of Lignocellulose Microfibrils and Lignocellulose Nanofibrils (LCMF/LCNF) and Production of Eco-Friendly Films for Packaging	2024	Mascarenhas, A.R.P. and Setter, C. and Scatolino, M.V. and Lago, R.C.D. and Batista, F.G. and Medeiros, D.T.D. and Santos, C.A.D. and Vale, A.R.D. and Melo, R.R.D. and Tonoli, G.H.D.
Protein and Polysaccharide Recovery from Shrimp Wastes by Natural Deep Eutectic Solvent Mediated Subcritical Water Hydrolysis for Biodegradable Film	2024	Ali, M.S. and Roy, V.C. and Park, J.-S. and Haque, A.R. and Mok, J.H. and Zhang, W. and Chun, B.-S.
Sustainable Active Food Packaging: Biodegradable Nanofibrous Mats Incorporated Spent Pumpkin Carbon Dots for Enhanced Shelf Life	2024	Tiryaki, O. and Dogan, C. and Akgul, Y.
Development and characterization of gelatin-based biodegradable films incorporated with pistachio shell hemicellulose	2024	Harrazi, N. and Ã–zbek, H.N. and YanÄ±k, D.K. and Zaghbib, I. and GÃ¶ÄŸÃ¼ÅŸ, F.
Comparison of Biowaste Fillers Extracted from Fish Scales and Collagen on the Mechanical Properties of High-Density Polyurethane Foams	2024	Obiechefu, Z. and Onwubu, S.C. and Naidoo, D. and Mokhothu, T.H. and Mdluli, P.S.
Development and Optimization of the Extrusion of Potato Peelâ€“Based Biocomposite Films	2024	Miescher, S. and HÃ¼lsmann, L. and Yildirim, S.
High-strength and high-toughness tannic acid-modified cellulose films for food preservation	2024	Liu, D. and Ma, J. and Wang, X. and Liu, F.
The effect of dexamethasone addition to gentamicin polymeric films of hydroxypropyl methylcellulose/chitosan and hydroxypropyl methylcellulose/polyvinylpyrrolidone	2024	Jaber, S.A. and Saadh, M. and Obeid, M.A.
Corncob-derived biodegradable packaging films: A sustainable solution for raspberry post-harvest preservation	2024	Paudel, S. and Janaswamy, S.
Preparation and Performance of PBAT/PLA/CaCO3 Composites via Solid-State Shear Milling Technology	2024	Jia, X. and Wen, Q. and Sun, Y. and Chen, Y. and Gao, D. and Ru, Y. and Chen, N.
Recovery and characterization of cellulose microfibers from fallen leaves and evaluation of their potential as reinforcement agents for production of new biodegradable packaging materials	2024	Celik, S. and Kutlu, G. and Tornuk, F.
Accelerated Life Testing of Biodegradable Starch Films with Nanoclay Using the Elongation Level as a Stressor	2024	Frangopoulos, T. and Ketesidis, A. and Marinopoulou, A. and Goulas, A. and Petridis, D. and Karageorgiou, V.
A High-Performance and Cost-Effective PBAT/Montmorillonite/Lignin Ternary Composite Film for Sustainable Production	2024	Zhou, S.-J. and Zhang, D. and Xiong, S.-J. and Liu, Q. and Shen, X. and Yu, S. and Sun, Z. and Wen, J. and Wang, L. and Yuan, T.-Q.
Water Resistance of Chitosanâ€“Dopamineâ€“Montmorillonite Film Added with LNP	2024	Li, C. and Chen, K. and Jiao, L. and Yang, Y. and Cao, Q. and Ni, S.
Poly(alkylene 2,4-furanoate)s: The potential of structural isomerism for outstanding sustainable food packaging and unexpected evidence of self-healing microstructure	2024	Bianchi, E. and Soccio, M. and Siracusa, V. and Gazzano, M. and Thiyagarajan, S. and Lotti, N.
Sustainable pectin-based film for carrying phenolic compounds and essential oil from Citrus sinensis peel waste	2024	Bocker, R. and Silva, E.K.
Active Polysaccharide-Based Films Incorporated with Essential Oils for Extending the Shelf Life of Sliced Soft Bread	2024	Noshirvani, N. and Le Coz, C. and Gardrat, C. and Ghanbarzadeh, B. and Coma, V.
Thermo-Compressed Films of Poly(butylene succinate) Reinforced with Cellulose Fibers Obtained from Rice Straw by Green Extraction Methods	2024	Olivas-Alonso, C. and Freitas, P.A.V. and Torres-Giner, S. and Chiralt, A.
Characterization of Composite Film Containing Polyvinyl Alcohol Cross-Linked With Dialdehyde Cellulose Using Citric Acid as a Catalyst for Sustainable Packaging	2024	Khin, M. and Ahammed, S. and Aziz, T. and Al-Asmari, F. and Sameeh, M. and Cui, H. and Lin, L.
Eco-friendly film with highly efficient sterilization for food preservation by incorporating natural products into starch/polyvinyl alcohol matrix	2024	Guo, H. and Sun, H. and Fang, Y. and Qin, H. and Wang, X. and Zhang, Y. and Zhao, M. and Wu, H. and Zhou, X. and Liu, Y.
Development of alginate film filled with halloysite-carbon dots for active food packaging	2024	CinÃ , G. and Massaro, M. and Cavallaro, G. and Lazzara, G. and SÃ¡nchez-Espejo, R. and Viseras Iborra, C. and D'Abrosca, B. and Fiorentino, A. and Messina, G.M.L. and Riela, S.
Preparation and Characterization of PLA-Based Films Fabricated with Different Citrus Species Peel Powder	2024	Koutoulis, A.S. and Giannakas, A.E. and Lazaridis, D.G. and Kitsios, A.-P. and Karabagias, V.K. and Giannakas, A.E. and Ladavos, A. and Karabagias, I.K.
Manufacture of Bioplastics Prepared from Chitosan Functionalized with Callistemon citrinus Extract	2024	Avitabile, M. and Mirpoor, S.F. and Esposito, S. and Merola, G. and Mariniello, L. and PatanÃ¨, G.T. and Barreca, D. and Giosafatto, C.V.L.
Preparation, characterization, antimicrobial evaluation, and grape preservation applications of polyvinyl alcohol/gelatin composite films containing zinc oxide@quaternized chitosan nanoparticles	2024	Wang, K. and Yang, X. and Liang, J. and Rong, Y. and Zhao, W. and Ding, J. and Liu, Y. and Liu, Q.
Cassava starch-based film infused with biogenic selenium nanoparticles (bio-SeNPs) to reduce foodborne pathogens	2024	Nogueira, M.H. and de Carvalho, L. and Peron dos Santos, A.R. and Furlaneto, M.C. and Maia, L.F.
In situ self-assembly of pulp microfibers and nanofibers into a transparent, high-performance and degradable film	2024	Guo, J. and He, J. and Zhang, S.
Poly(lactic acid) (PLA)/poly(butylene succinate adipate) (PBSA) films with Micro fibrillated cellulose (MFC) and cardanol for packaging applications	2024	Apicella, A. and Molinari, G. and Gigante, V. and Pietrosanto, A. and Incarnato, L. and Aliotta, L. and Lazzeri, A.
Green composites for sustainable food packaging: Exploring the influence of lignin-TiO2 nanoparticles on poly(butylene adipate-co-terephthalate)	2024	Venkatesan, R. and Dhilipkumar, T. and Kiruthika, A. and Ali, N. and Kim, S.-C.
Fabrication and characterization of environmentally friendly biopolymeric nanocomposite films from cellulose nanocrystal of banana M. Oranta (Sagar kala) tree rachis fibers and poly lactic acid: A new route	2024	Rahman, M.M. and Maniruzzaman, M. and Zaman, M.N.
An edible, photodynamic antimicrobial and fluorescent film containing aggregation-induced emission luminogens from berberine and citric acid for freshening cooked chicken	2024	Ning, Y. and Liu, S. and Ren, Z. and Yang, D. and Li, J. and Wang, L.
Liquefaction of banana peel as the source of renewable and sustainable polyols for preparation of waterborne polyurethane	2024	Hong, B. and Wu, H. and Zhou, Z. and Zhang, T. and Deng, D. and Chen, S. and Zhang, S. and Yi, J. and Wang, Q.
Development of Biodegradable Food Package Using Agro-Wastes	2024	Afolalu, S.A. and Ogedengbe, T.S. and Atotuoma, J.O. and Ikumapayi, O.M. and Ting, T.T.
Bioactive chitosan films: Integrating antibacterial, antioxidant, and antifungal properties in food packaging	2024	Subramani, G. and Manian, R.
Antibacterial evaluation of garlic extracts on chitosan/starch packaging film using response surface methodology and its application for shelf-life extension of bell peppers (Capsicum annuum)	2024	Istiqomah, A. and Prasetyo, W.E. and Firdaus, M. and Kusumaningsih, T.
Pectin-based cinnamon essential oil Pickering emulsion film with two-sided differential wettability: A major role in the spatial distribution of microdroplets	2024	Yu, Y. and Gong, M. and Wang, S. and Wang, X. and Liu, Y. and Huang, D. and Guan, H. and Liu, H. and Chen, Y. and Jiang, Y. and Li, D.
Enhancing the properties of soy protein films via riboflavin photo-crosslinking and their application in preventing photo-oxidation of chia oil	2024	Molina Torres, M.A. and Gimenez, P.A. and Mercadal, P.A. and Alvarez Igarzabal, C.I. and GonzÃ¡lez, A.
Chitosan-casein blended with condensed tannin and carnauba wax for the fabrication of antibacterial and antioxidant food packing films	2024	Xu, X. and Deng, S. and Essawy, H. and Lee, S.H. and Lum, W.C. and Zhou, X. and Du, G. and Zhang, J.
Evaluation of physiochemical, mechanical, thermal, UV barrier, and biodegradation properties of PVA/corn (Zea mays) cob powder biofilms	2024	Balavairavan, B. and Saravanakumar, S.S. and Senthamaraikannan, P. and Indran, S. and Siengchin, S.
Systematic evaluations and integration of Assam indigenous Joha rice starch in intelligent packaging films for monitoring food freshness using beetroot extract	2024	Lekurwale, S. and Mahajan, S. and Banerjee, S.K. and Banerjee, S.
Cordia dichotoma fruit mucilage and flaxseed oil nanoemulsion loaded bioactive film: Synergistic approach to enhance antimicrobial properties and bread shelf-life	2024	Tosif, M.M. and Dhull, S.B. and Ali, N. and Iqbal, M. and AlAsmari, A.F. and Chawla, P.
Fabrication of Abelmoschus manihot gum/pullulan/magnesium L-ascorbate green composite packaging film and its excellent performance in preserving fresh-cut carrots	2024	Tan, K.B. and Zheng, M. and Lin, J. and Zhu, Y. and Zhan, G. and Chen, J.
Multifunctional bio-nanocomposite films integrated with essential oils@metalâˆ’phenolic network nanocapsules for durable fruit preservation	2024	Liu, M. and Wang, Y. and Su, S. and Long, F. and Zhong, L. and Hu, J.
Fabrication of nanoceria and metakaolin activated poly (butylene adipate-co-terephthalate)-based composite for active food packaging applications	2024	Hou, T. and Sana, S.S. and Riahi, Z. and Kim, J.T. and Bharathi, A. and Kim, S.-C. and Roy, S.
Enhancement of chitosan-based film physicochemical and storage properties by interaction with proanthocyanidin and natural deep eutectic solvent	2024	Zhou, W. and Yu, J. and Zhao, L. and Wang, K. and Hu, Z. and Wu, J.-Y. and Liu, X.
Fabrication and characterization of active gelatin-based films integrated with nanocellulose-stabilized Pickering emulsion containing Oliveria Decumbens Vent. essential oil	2024	Fahim, H. and Bagheri, H. and Motamedzadegan, A. and Mirarab Razi, S. and Rashidinejad, A.
Preparation and characterization of nanobiocomposite films from sodium caseinate, halloysite nanoclay, and geraniol and application on capsicum (Capsicum annuum) fruits as a case study	2024	Chakraborty, P. and Hati, S. and Mishra, B.K.
Water-resistant and barrier properties of poly(vinyl alcohol)/nanocellulose films enhanced by metal ion crosslinking	2024	Ren, Y. and Fan, X. and Cao, L. and Chen, Y.
Starch-based biodegradable films amended with nano-starch and tannic acid-coated nano-starch exhibit enhanced mechanical and functional attributes with antimicrobial activity	2024	Karmakar, B. and Sarkar, S. and Chakraborty, R. and Saha, S.P. and Thirugnanam, A. and Roy, P.K. and Roy, S.
Development of nanocellulose-based composite derived from wood waste of Azadirachta indica for food packaging application	2024	Srisugamathi, G. and Thirumurugan, A. and Samrot, A.V. and Sengupta, P. and Dutta, S. and Remya, R.R.
Preparation and characterization of carboxymethylated pullulan/butyric acid-modified chitosan active sustainable bi-layer coatings intended for packaging of cheese slices	2024	Erceg, T. and AÄ‡imoviÄ‡, M. and Å ovljanski, O. and LonÄar, B. and TomiÄ‡, A. and PavloviÄ‡, M. and VukiÄ‡, V. and HadnaÄ‘ev, M.
Maintenance of postharvest quality of â€˜Palmerâ€™ mango coated with biodegradable coatings based on cassava starch and emulsion of lemongrass essential oil	2024	Almeida, M.F. and Silva, G.L. and Gondim, G.D. and Alves, C.E.F. and Silva, M.C. and de Andrade Braga Mendes, B. and dos Anjos, D.A. and SÃ£o JosÃ©, A.R. and Veloso, C.M.
Biodegradation study of poly(hydroxybutyrate-co-hydroxyvalerate)/halloysite/oregano essential oil compositions in simulated soil conditions	2024	Oliveira, P.R. and Mendoza, P.X. and Crespo, J.D.S. and Daitx, T.D.S. and Carli, L.N.
Comparative analysis of physical and mechanical properties of starch based bioplastic derived from the pulp and peel of potatoes	2024	Sultan, A. and Sultan, H. and Shahzad, W. and Kareem, A. and Liaqat, A. and Ashraf, Z. and Shahid, A. and Rauf, A. and Saeed, S. and Mehmood, T. and Zahra, M. and Soto-Bubert, A. and Acevedo, R.
Properties of coaxial polycaprolactone cinnamaldehyde chitosan nanoparticles electrospun membrane and its effect on the shelf life of meat	2024	Xu, J. and Gao, Y. and Chen, W. and Sheng, M. and Lin, Q. and Shi, H. and Tan, Y.
Development of eco-friendly food packaging bio-film from cassava starch plasticized with coconut oil	2024	Maitha, I.M. and Okoth, M.W. and Njue, L.G. and Mbuge, D.O.
A green light-weight material for packaging and impact resistant structures	2024	Maurya, D.K. and Upadhyay, C.S. and Kumari, P.
Eco-Friendly packaging film with integrated functions of High-Efficiency radiation cooling and Sustained-Release antimicrobial activity	2024	Lei, X. and Zhu, K. and Liu, H. and Jiang, W. and Zhang, K. and Zhao, J. and Zeng, K. and Ming, J.
Starch as a smart, cheap, and green gatekeeper for the controlled release of propyl gallate from antioxidant biodegradable packaging films	2024	Gao, S. and Li, M. and Zhai, X. and Wang, W. and Hou, H.
Establishing a biodegradable film with gluten and tea polyphenols: Structure, properties, and function	2024	He, W.-J. and Xu, Q.-D. and Chen, N. and Zeng, W.-C.
A promising use of Kimberlite clay on sustainable polyurethane foams	2024	Pinto, R.C. and Pereira, P.H.F. and Maia, L.S. and Silva, T.L.S.E. and Faria, M.I.S.D. and Rosa, D.S. and Mulinari, D.R.
Biodegradable and Transparent Water and Oxygen Barrier Multilayer Film	2024	Macnamara, J.F. and Rubino, M. and Daum, M. and Kathuria, A. and Auras, R.
Examining the potential of peppermint essential oil-infused pectin and kappa-carrageenan composite films for sustainable food packaging	2024	Bhatia, S. and Alhadhrami, A.S. and Shah, Y.A. and Esatbeyoglu, T. and Koca, E. and Aydemir, L.Y. and Al-Harrasi, A. and Mohan, S. and Najmi, A. and Khalid, A.
Sustainable lignocellulose bio-based foam with good cushioning performance and thermal insulation for transportation packaging	2024	Lu, X. and Wang, X. and Song, W. and Ma, X. and Yin, F. and Zhao, Z. and Li, D. and Zheng, Y. and Sun, B.
Bioinspired starch nanofibrous films with tunable hydrophobicity and water adhesion via tannic acid-interfacial self-assembly for food packaging	2024	Xie, F. and Feng, X. and Wang, Z. and Zhang, D. and Chen, Q. and He, Z. and He, S. and Wang, X. and Wu, Y. and Cai, J.
Enhanced properties of TEMPO-oxidized bacterial cellulose films via eco-friendly non-pressurized hot water vapor treatment for sustainable and smart food packaging	2024	Rahmadiawan, D. and Abral, H. and Azka, M.A. and Sapuan, S.M. and Admi, R.I. and Shi, S.-C. and Zainul, R. and Azril, N. and Zikri, A. and Mahardika, M.
Exploiting the Combinatorial Potential of Mangiferin and Jujube Seeds in Poultry Meat Preservation: A Sustainable Packaging Solution to Improve Food Quality	2024	Nayak, A. and Samadarsi, R. and Dutta, D.
Utilization of tamarind kernel powder for the development of bioplastic films: production and characterization	2024	Preethi, R. and Amrutha, N.R. and Keshava Murthy, P.S. and Reddy, J.P.
Design, Synthesis, and Antimicrobial Activity of Biodegradable Sodium Alginate/COF Polymeric Films for Smart Monitoring of Food Spoilage and Active Food Packaging	2024	Singh, A. and Singh, N. and Kaur, N.
Advancing sustainability: a novel biopolymer-based degradable nanoclay composite film for next-generation packaging	2024	Tabassum, Z. and Girdhar, M. and Malik, T. and Kumar, A. and Mohan, A.
Hydrogen Bond Cross-Linked Montmorillonite-Enhanced Biodegradable Carboxymethyl Cellulose/Guar Gum Composite Films	2024	Shi, X. and Kang, M. and Zhang, H. and Xu, J. and Wang, C. and Xu, Y. and Chang, C. and Ge, B. and Gao, S.
Water-dispersible macromolecular antioxidants for toughening and strengthening cellulose membranes	2024	Wang, J. and Gao, W. and Jin, Y. and Tian, W. and Zhang, Y. and Hu, C. and Wang, B. and Dong, S. and Yuan, L.
Three-birds-with-one-stone: An eco-friendly and renewable humic acid-derived material application strategy for macrolide antibiotic detection and multifunctional composite film preparation	2024	Li, P. and Hou, S. and Zhang, Y. and Zhang, K. and Deng, X. and Song, H. and Qin, G. and Zheng, Y. and Liu, W. and Ji, S.
Optimized Eco-Friendly Foam Materials: A Study on the Effects of Sodium Alginate, Cellulose, and Activated Carbon	2024	ErgÃ¼n, M.E. and Kurt, R. and Can, A. and Ã–zlÃ¼soylu, Ä°. and Ersoy Kalyoncu, E.
Incorporation of Silver Nanoparticles for Improvement of Antibacterial and Fruit Preservation Properties of Pectin/Carboxymethyl Cellulose Packaging Film Derived from Grapefruit Peels	2024	Do, N.H. and Pham, H.M. and Pham, H.T. and Vuong, O.T.K. and Dao, A.T.T. and Vu, N.T.B. and Ngo, T.H.A.
Development of Hematite Nano Ellipsoids/Pectin Composite Films for Green Packaging Applications	2024	Guruchandran, S. and Rajendra Prasath, B.B. and Sudhakar, S. and Mani, E.
Biodegradable, strong, and clear wood package for plastic alternative	2024	Tang, J. and Fan, X. and Huang, H. and Dong, X. and Li, X. and Wang, P. and Yin, R. and Xie, Y. and Li, J. and Tan, G. and Pang, Z. and Gan, W.
Sustainable innovations in food packaging: Antioxidant basil-enriched cassava starch films with UV protection and enhanced water and mechanical resistance	2024	lacovone, C. and Guz, L. and FamÃ¡, L.
Peach Gum Polysaccharide as an Additive for Thermoplastic Starch to Produce Water-Soluble Films	2024	Miguel Guillem, J.V. and Juan-Polo, A. and Pavon, C. and LÃ³pez-MartÃ­nez, J.
Effect of precipitation methods on physicochemical properties of keratin films produced from chicken feather waste	2024	Vanderlei, R.M. and Novo-Mansur, M.T.M. and Mattoso, L.H.C. and Moreira, F.K.V.
Investigations on mechanical, thermal, wettability properties of processed banana leaves for sustainable food packaging applications	2024	Arumugam, S. and Pugazhenthi, G. and Selvaraj, S.
Development of thermoplastic starch/poly(butylene adipate-co-terephthalate) biobased active packaging films and potential usage in the food industry	2024	Tekin, Ä°. and Ersus, S.
Valorization of agricultural residues in the development of biodegradable active packaging films	2024	Riaz, S. and Maan, A.A. and Butt, M.S. and Khan, M.K.I.
Indicative bacterial cellulose films incorporated with curcumin-embedded Pickering emulsions: Preparation, antibacterial performance, and mechanism	2024	Miao, W. and Gu, R. and Shi, X. and Zhang, J. and Yu, L. and Xiao, H. and Li, C.
Sorbitol-plasticized jackfruit starch-based films: investigation of the effect of the starch and plasticizer concentration on the film properties	2024	Santana, R.F. and Lima, C.M.G. and Alves, A.N. and Maniglia, B.C. and dos Anjos, L. and Pires, A.C.S. and Santos, L.S. and Rodrigues, L.B. and Fontan, R.C.I. and GonÃ§alves, J.T.T. and GuinÃ©, R.P.F. and Coutinho, H.D.M. and Bonomo, R.C.F.
Synthesis and characterization of biodegradable Kraft lignin-based hydrophilic phenol formaldehyde foams	2024	DSouza, G.C. and Chio, C. and Ray, M.B. and Prakash, A. and Qin, W. and Xu, C.
Preparation and Characterization of Biodegradable Plastic from Red Seaweed (Gracilaria sp.) from Coastal Areas in Bangladesh	2024	Khan, N.M. and Chakma, P. and Uddin, M.S. and Monirul Hasan, C.M.
Production and characterization of novel biodegradable films using fruit industrial waste and aloe vera gel	2024	Soydal, U. and Ahmetli, G. and YÄ±ldÄ±rÄ±m, M. and IÅŸÄ±k, M. and Okcuoglu, M.C. and Bul, M.M.
Development and structural characterisation of gelatin-based sustainable food packaging from turkey (Meleagris gallopavo) skin by-product	2024	Ozcan, Y. and Kurt, A. and Yildirim-Yalcin, M. and Toker, O.S.
Influence of Plasticizers Concentration on Thermal, Mechanical, and Physicochemical Properties on Starch Films	2024	Sirbu, E.-E. and Dinita, A. and TÄƒnase, M. and PortoacÄƒ, A.-I. and Bondarev, A. and Enascuta, C.-E. and Calin, C.
Preparation and evaluation of novel biodegradable Kombucha cellulose-based multi-layered composite tableware	2024	Muralidharan, V. and Jebathomas, C.R.T. and Sundaramoorthy, S. and Madhan, B. and Palanivel, S.
Biodegradable pH sensor in packaging material using anthocyanin from banana bracts	2024	Thottathil Nazar, M.I. and George, T.S. and Muhammadaly, S.A. and Kanoth, B.P. and George, N. and Balachandrakurup, V. and Chemmarickal Dominic, M.D. and Nair, A.B.
Synthesis and characterization of bio-based poly(urethane-urea) nanocomposite coatings employing cellulose nanocrystals incorporated by two different routes	2024	Herran, R. and Molinari, F.N. and Cimas, A.J. and Karp, F. and Amalvy, J.I.
Rice-based biocomposites: the influence of the rice husk granulometry on physical and biodegradation properties of rice bran matrix biocomposites	2024	Nunes, F.M. and Moraes, J.A.R. and Machado, ÃŠ.L. and Lutterbeck, C.A. and Rizzetti, T.M. and Santana, R.M.C.
Red dragon fruit-soy protein isolate biofilm: UV-blocking, antioxidant & improved mechanical properties for sustainable food packaging	2024	Prajapati, R.A. and Jadeja, G.C.
Enhancing polyvinyl alcohol surface properties through pre-drying treatment and modified electrospun polycaprolactone nanofibers	2024	Ahn, K. and Kambiz, S. and Park, K. and Seo, J.
Cinnamaldehyde- and nonanal-incorporated polyvinyl alcohol/colloidal silicon dioxide films with synergistic antifungal activities	2024	Zhang, W. and Lv, Y. and Wei, S. and Lei, Y. and Hu, Y.
Reusing uncured Fiber-reinforced thermoset composite Prepreg waste with water-soluble PVA backing film	2024	Kim, G. and Lee, H. and Arnold, K. and Rodriguez, J.
MULTIFUNCTIONAL SERICIN-CHITOSAN-Aloe vera COMPOSITE FILM FOR FOOD PACKAGING	2024	Kavi, P. and Tarangini, K. and Kumaravel, V. and Rao, K.J. and WacÅ‚awek, S. and Cheong, J.Y. and Padil, V.V.T.
Tuning the Properties of Xylan/Chitosan-Based Films by Temperature and Citric Acid Crosslinking Agent	2024	CamaÃ±o Erhardt, M. and Solier, Y.N. and Inalbon, M.C. and Mocchiutti, P.
Carboxymethyl cellulose-based photothermal film: A sustainable packaging with high barrier and tensile strength for food long-term antibacterial protection	2024	Zhang, X. and Yang, G. and Jiang, Q. and Fan, J. and Wang, S. and Chen, J.
Plasticization mechanism of biobased plasticizers comprising polyethylene glycol diglycidyl ether-butyl citrate with both long and short chains on poly(lactic acid)	2024	Sun, S. and Weng, Y. and Han, Y. and Zhang, C.
Development and characterization of chitosan film incorporated with additives glycerol and gel for biodegradable packaging	2024	Orkhis, S. and Essoussi, H. and Bougueraa, F.Z. and Ettaqi, S.
Eco-friendly food packaging: gallic acid as a cross-linking agent in PBAT/cellulose composite films	2024	Venkatesan, R. and Dhilipkumar, T. and Shankar, K.V. and Almutairi, T.M. and Kim, S.-C.
Eco-Friendly Design of Chitosan-Based Films with Biodegradable Properties as an Alternative to Low-Density Polyethylene Packaging	2024	Fiallos-NÃºÃ±ez, J. and Cardero, Y. and Cabrera-Barjas, G. and GarcÃ­a-Herrera, C.M. and Inostroza, M. and Estevez, M. and EspaÃ±a-SÃ¡nchez, B.L. and Valenzuela, L.M.
Assessing the reinforcement effect by response surface methodology of holocellulose from spent coffee grounds on biopolymeric films as food packaging materials	2024	HernÃ¡ndez-Varela, J.D. and Chanona-PÃ©rez, J.J. and Foruzanmehr, R. and Medina, D.I.
Thermo-pressed blend films of poly(lactic acid)/poly(butylene adipate-co-terephthalate) with polylimonene for sustainable active food packaging	2024	Toledo, G.F. and Schutz, G.F. and Marangoni JÃºnior, L. and Vieira, R.P.
Role of extracted nanosilica from rice husk on the structure, property and biodegradability of low density polyethylene/starch biodegradable film	2024	Datta, D. and Santra, S. and Sarkar, S. and Das, B.
Development of Edible Films Based on Nostoc and Modified Native Potato Starch and Their Physical, Mechanical, Thermal, and Microscopic Characterization	2024	Mojo-Quisani, A. and Ccallo-Silva, D.A. and Choque-Quispe, D. and Calla-Florez, M. and Ligarda-Samanez, C.A. and Comettant-Rabanal, R. and Mamani-Condori, R. and HuamanÃ­-MelÃ©ndez, V.J.
Plant-Based Films for Food Packaging as a Plastic Waste Management Alternative: Potato and Cassava Starch Case	2024	Arias, L.V.A. and Silva, V.D.S. and Vieira, J.M.M. and Fakhouri, F.M. and de Oliveira, R.A.
Impact of Package Type on Selected Health Quality Parameters of Organic, Conventional and Wild Raspberries (Rubus idaeus L.) Frozen Stored	2024	KotuÅ‚a, M. and Kapusta-Duch, J. and Dziadek, M. and Nowak, E. and Borczak, B. and Dziadek, K.
Preparation and properties of poly[(butylene adipate)-co-terephthalate]/thermoplastic hydroxypropyl starch films	2024	Wang, M. and Li, Z. and Zhao, W. and Huang, Z. and Liu, H. and Ma, L.-J. and Yang, L.
Valorization of cactus biomass to manufacture sustainable packaging films: moisture sorption behavior and influence of citric acid as crosslinking agent	2024	Kumar, L. and Tripathi, S. and Gaikwad, K.K.
The smart apple-based foil: The role of pectin-glycerol-lipid interactions on thermoresponsive mechanism	2024	Fiedot, M. and Rac-Rumijowska, O. and Suchorska-WoÅºniak, P. and Czajkowski, M. and Szustakiewicz, K. and Safandowska, M. and RÃ³Å¼aÅ„ski, A. and Zdunek, A. and StawiÅ„ski, W. and CybiÅ„ska, J. and Teterycz, H. and Kennedy, J.F.
Poly(butylene adipate-co-terephthalate)/thermoplastic canna starch (Canna edulis ker.) (PBAT/TPS) blend film â€“ A novel biodegradable material	2024	Ha, P.T.T. and Son, N.T. and Khoi, N.V. and Trang, P.T. and Duc, N.T. and Anh, P.N. and Linh, N.N. and Tung, N.T.
Fabrication and characterization of Karaya gum-based films reinforced with bacterial nanocellulose stabilized valerian root extract Pickering emulsion for lamb meat preservation	2024	Khan, S. and Li, M. and Cheng, M. and Shu, Y. and Liang, T. and Shah, H. and Zhu, H. and Khan, S. and Zhang, Z.
Pectin extracted from red dragon fruit (Hylocereus polyrhizus) peel and its usage in edible film	2024	Tristanto, N.A. and Cao, W. and Chen, N. and Suryoprabowo, S. and Soetaredjo, F.E. and Ismadji, S. and Hua, X.
Development of Biocompatible Film Fabricate from Polylactic Acid Incorporating Roselle Calyx Extract and Halloysite Nanoclay	2024	Sheykhi, S. and Sadeghi, T. and Aghayan, N.S. and Kamali, N.A. and Abigail, S.
Reactively Processed Poly(butylene adipate terephthalate) Compositeâ€“Based Multilayered Films with Improved Properties for Sustainable Packaging Applications: Structural Characterization and Biodegradation Mechanism	2024	Bandyopadhyay, J. and Botlhoko, O.J. and Mphahlele, C. and Lekalakala, R. and Muniyasamy, S. and Ray, S.S.
Japanese washi-paper-based green composites: Fabrication, mechanical characterization, and evaluation of biodegradability	2024	Rova, L. and Galletâ€“PandellÃ©, A. and Wang, Z. and Kurita, H. and Narita, F.
A novel composite edible film based on quince seed gel and whey protein concentrate as affected by transglutaminase crosslinking	2024	GÃ¼rbÃ¼z, Z. and ÅžengÃ¼l, M. and Erkaya-Kotan, T. and SarÄ±caoÄŸlu, F.T.
Novel eco-friendly PVA/Alginate biocomposites containing C.niveum extract: Development, characterization and optical properties	2024	SelÃ§uk Pekdemir, S. and Yalcin Kuzu, S. and Pekdemir, M.E. and YÄ±lmaz Sancar, P. and KÃ¶k, M.
Biodegradable chitosan hydrogel film incorporated with polyvinyl alcohol, chitooligosaccharides, and gallic acid for potential application in food packaging	2024	Bhowmik, S. and Agyei, D. and Ali, A.
Coffee by-product cascara as an edible active coating for enhancing hazelnut preservation and packaging	2024	Turan, D. and Wang, Y. and Grundmann, D. and Paillart, M. and Dieleman, R. and Rahn, A.
Recycling of sawdust waste as biodegradable active gelatin films against Aspergillus flavus, a field-borne pathogen in garlics (Allium sativum Linn.)	2024	Boonkorn, P.
Green Synthesis of Carbohydrate Polymer Based Gum Kondagogu/Hydroxypropyl Cellulose Blend Silver Nanocomposite Film and Their Antimicrobial Activity	2024	Nagaraja, K. and Oh, T.H.
Performance Properties and Finite Element Modelling of Forest-Based Bionanomaterials/Activated Carbon Composite Film for Sustainable Future	2024	Zor, M. and Åžen, F. and Ã–zÃ§elik, O. and YazÄ±cÄ±, H. and Candan, Z.
Esterification modified corn starch composite with chitosan and PVP for enhanced mechanical properties and antimicrobial freshness preservation of starch-based films	2024	Wei, D. and Lv, S. and Liu, J. and Zuo, J. and Mu, Y. and Liu, L. and He, T. and Zeng, Q.
IMPACT ON THE INCORPORATION OF METALS IN PHYSICOCHEMICAL AND ANTIMICROBIAL PROPERTIES IN FILMS BASED ON ARROWROOT STARCH	2024	de Menezes Filho, A.C.P. and de Souza Castro, C.F. and Favareto, R. and Vinicius Abadia Ventura, M. and Batista Teixeira, M. and AntÃ´nio Loureiro Soares, F.
Natural Rubber Films Reinforced with Cellulose and Chitosan Prepared by Latex Aqueous Microdispersion	2024	Sutipanwihan, N. and Kitsawat, V. and Sintharm, P. and Phisalaphong, M.
The effect of polylactic acid-based blend films modified with various biodegradable polymers on the preservation of strawberries	2024	Zhang, Y. and Zhu, M. and Huang, Z. and Yang, F. and Weng, Y. and Zhang, C.
Maize starch-PVA nanocomposite biodegradable antimicrobial packaging films for enhancement of shelf-life of Agaricus bisporus	2024	Kaur, M. and Sharma, S. and Kalia, A. and Jawandha, S.K.
High-Gas-Barrier and Biodegradable PPC-P/PBAT Composite Films Coated by Poly(vinyl alcohol)/borax Complexes	2024	Deng, J. and Yue, S. and Xiao, M. and Huang, S. and Wang, S. and Han, D. and Meng, Y.
Up-cycling coffee silverskin into biobased functional coatings	2024	Capuano, R. and Avolio, R. and Castaldo, R. and Cocca, M. and Gentile, G. and Cirillo, T. and Nolasco, A. and Errico, M.E.
Preparation of transparent and flexible regenerated kenaf CNF composite films with curcumin-metal complex for food packaging applications	2024	Kumar, A. and Packialakshmi, J.S. and Kim, J.T. and Shin, G.H.
Preparation and characterization of a sustainable foamed biocomposite from compatibilized recycled polyethylene and agave fiber	2024	Inga-Lafebre, J.D. and HernÃ¡ndez, E. and VÃ¡zquez-Lepe, M.O. and Jasso-Gastinel, C.F. and GonzÃ¡lez-NÃºÃ±ez, R.
The Development of Novel Edible Films from Single-Cell Protein Produced by the Biotechnological Valorization of Cheese Whey	2024	Koukoumaki, D.I. and Papanikolaou, S. and Ioannou, Z. and Gkatzionis, K. and Sarris, D.
Antimicrobial and food barrier properties of polyvinyl alcoholâ€“lactic acid food packaging films	2024	Madivoli, E.S. and Kisato, J. and Gichuki, J. and Wangui, C.M. and Kimani, P.K. and Kareru, P.G.
Fabrication and characterization of bio-nanocomposite from sweet potato starch and Moringa oleifera leaf extract loaded with carbon quantum dots from Coffea arabica grounds	2024	Nazar, M. and Hasan, M. and Wirjosentono, B. and Gani, B.A.
3D printing of sustainable wood-based bio-composites for high-end custom carton	2024	Jiang, K. and Wu, B. and Guo, Y.
Synthesis of Biobased Plastic from Agriculture Waste: Banana Peels	2024	Hasan, H.A. and Salma, B.M.A. and Shawaqfeh, S.
Extraction of Fungal Chitosan by Leveraging Pineapple Peel Substrate for Sustainable Biopolymer Production	2024	Davis, D. and Umesh, M. and Santhosh, A.S. and Suresh, S. and Shanmugam, S. and Kikas, T.
Effect of xanthan gum on the physical and chemical features of microfibrillated cellulose films plasticized by glycerol	2024	Ribeiro, A.C.R. and Rodrigues, M.B.B. and Ribes, D.D. and Cholant, C.M. and da Silveira Lima, G. and Valim, G.C. and de Avila Delucis, R. and Dantas de Oliveira, A. and CarreÃ±o, N.L.V. and Gatto, D.A. and Missio, A.L.
Microencapsulation of Betalains Extracted from Garambullo (Myrtillocactus geometrizans) to Produce Active Chitosanâ€“Polyvinyl Alcohol Films with Delayed Release of Bioactive Compounds	2024	GÃ³mez-Espinoza, D. and Gonzalez-Calderon, J.A. and Rivera-VÃ¡zquez, R. and Aguirre-Mancilla, C.L. and Delgado-Alvarado, E. and Herrera-May, A.L. and PÃ©rez-PÃ©rez, M.C.I.
Integrated Valorization of Fucus spiralis Alga: Polysaccharides and Bioactives for Edible Films and Residues as Biostimulants	2024	Martins, V.F.R. and Coelho, M. and Machado, M. and Costa, E. and Gomes, A.M. and PoÃ§as, F. and Sperotto, R.A. and Rosa-Martinez, E. and Vasconcelos, M. and Pintado, M.E. and Morais, R.M.S.C. and Morais, A.M.M.B.
Green synthesis of non-isocyanate hydroxyurethane and its hybridization with carboxymethyl cellulose to produce films	2024	Oladzadabbasabadi, N. and Abraham, B. and Ghasemlou, M. and Ivanova, E.P. and Adhikari, B.
Synthesis and characterization of Cerbera odollam (sea mango) oil-based alkyd resin as binder for surface coating paint and matrix material for reinforced polymer composites	2024	Madiebo, E.M. and Uzoh, C.F. and Onukwuli, O.D. and Ohale, P.E. and Nweke, C.N. and Igwegbe, C.A. and Abonyi, M.N. and Chukwu, M.M.
Porous starch embedded with anthocyanins-CMC coating as bifunctional packaging with seafood freshness monitoring properties	2024	Quilez-Molina, A.I. and Merino, D. and Dumon, M.
Edible Coloured Printing Paste for Food Packaging Materials Using Carboxymethyl Cellulose/Chitosan nanoparticles Composites as Thickeners	2024	Abdou, E.S. and El-Hennawi, H.M. and Ahmed, K.A.
Development of starch-cellulose composite films with antimicrobial potential	2024	Wang, L. and Li, Y. and Ye, L. and Zhi, C. and Zhang, T. and Miao, M.
Photo-Cross-Linked Nanofibers Containing Melissa Officinalis Extract as a Novel Active Food Packaging: An Eco-Friendly Alternative for Plastic Packaging	2024	Tayebi, L. and Mahboubi, A. and Bayat, F. and Moayeri-Jolandan, S. and Haeri, A.
Quercetin-loaded melanin nanoparticle mediated konjac glucomannan/polycaprolactone bilayer film with dual-mode synergistic bactericidal activity for food packaging	2024	Zhang, D. and Bu, N. and Zhou, L. and Lin, L. and Wen, Y. and Chen, X. and Huang, L. and Lin, H. and Mu, R. and Wang, L. and Pang, J.
Eco-Friendly Hybrid Packaging: Multifunctional Wrinkle Films with Active and Intelligent Features	2024	Wu, Z. and Wang, L. and Ma, C. and Bu, N. and Chen, X. and Duan, J. and Lin, J. and Li, C. and Pang, J.
An Antioxidant, Reusable Laser Printed and Recycled Cork Paper Packaging	2024	Zhai, W. and Zhong, Y. and Xu, M. and Wei, X. and Cai, L. and Xia, C. and Wei, Y.
Cellulose nanocrystals engineered TPS/PBAT granulation through extrusion process and application for compostable carry bags	2024	Kumar Kesari, A. and Mulla, A.M. and Razak, S.M. and Munagala, C.K. and Aniya, V.
Adsorption and barrier properties of bio-based coating on paper against MOSH for improving food packaging safety	2024	Xue, M. and Huang, R. and Wen, Z. and Li, W. and Chai, X. and Huang, L.
Development of a Chitosan-Based Food Packaging Film with the Incorporation of Pectin and Silver Nanoparticles for Improved Antibacterial and Physical Properties	2024	Tran, K.Q. and Nguyen, C.T.K. and Duong, Q.X. and Tran, T.T.T. and Ngo, T.H.A.
Influence of pomelo pericarp essential oil on the structural characteristics of gelatin-arrowroot tuber flour-based edible films	2024	Venkatachalam, K. and Charoenphun, N. and Noonim, P. and Pechwang, J. and Lekjing, S.
Process Optimization, Fabrication, and Characterization of a Starch-Based Biodegradable Film Derived from an Underutilized Crop	2024	Biswal, A.K. and Chakraborty, S. and Saha, J. and Panda, P.K. and Pradhan, S.K. and Behera, P.K. and Misra, P.K.
Flexible monolayer films of poly(lactic acid)/gallic acid for active food packaging: Preparation, characterization, and bioactive properties	2024	Karamysheva, A. and Silva, J.M. and Facchinatto, W.M. and Braz, M.D. and Almeida, A. and Silvestre, A.J.D. and Freire, C.S.R. and Vilela, C.
Creating Safe, Biodegradable Nanofibers for Food Protection: A Look into Waterborne Polyurethane Electrospinning	2024	Beycan, B. and Kalkan ErdoÄŸan, M. and Sancak, E. and KarakÄ±ÅŸla, M. and SaÃ§ak, M.
Sustainable PLA Bio-Nanocomposites: Integration of TPU Nanofibrils and CNC for Enhanced Crystallization, Toughness, Stiffness, Transparency, and Oxygen Barrier Properties	2024	Monfared, A.R. and Omranpour, H. and Tuccitto, A.V. and Zaoui, A. and Rahman, S.S. and Kheradmandkeysomi, M. and Jalali, A. and Park, C.B.
Innovative food-upcycling solutions: Comparative analysis of edible films from kimchi-extracted cellulose, sorbitol, and citric acid for food packaging applications	2024	Lee, H.-G. and Lee, S.Y. and Yoo, S.
Cassava bagasse starch and oregano essential oil as a potential active food packaging material: A physicochemical, thermal, mechanical, antioxidant, and antimicrobial study	2024	Criollo-Feijoo, J. and Salas-Gomez, V. and Cornejo, F. and Auras, R. and Salazar, R.
Alternatives for the extraction of bioactives and biopolymers from Evernia prunastri for the formulation of antimicrobial bio-based films	2024	Queffelec, J. and Beraud, W. and Ferron, S. and Boustie, J. and RodrÃ­guez-GonzÃ¡lez, I. and DÃ­az-Reinoso, B. and Torres, M.D. and DomÃ­nguez, H.
Reactive extrusion foaming of poly(lactic acid): tailoring foam properties through controlling in-process chemical reactions	2024	Valipour, M. and Rahmanifard, M. and Jaberi, N. and Shadman, A. and Hatami, M. and Khonakdar, H.A. and Hemmati, F.
Utilizing poly(4-hydroxybutyrate) as a reinforcing additive to produce high-performance and biodegradable PBAT blends tailored for foaming applications	2024	Cui, J. and Wang, H. and Chen, X. and Kan, Z. and Li, Z.
Strategy for the Preparation of PBAT/Starch Blended Foam with High Resilience and Shrinkage Resistance	2024	Yang, Q. and Li, S. and Wang, X.
Biodegradable, Strong, and Hydrophobic Regenerated Cellulose Films Enriched with Esterified Lignin Nanoparticles	2024	Tian, R. and Wang, C. and Jiang, W. and Janaswamy, S. and Yang, G. and Ji, X. and Lyu, G.
A novel biodegradable film based on chicken gelatin and Îº-carrageenan cross-linked with oxidized phenolic compounds	2024	Erge, A. and DÃ¼lger, B.D.
Development of ultra-thin poly(L-lactic acid)-based films integrating toughness, barrier properties, and gas selectivity: Towards gas-permeation controllable green food packaging	2024	Hu, J. and Yun, X. and Zheng, Y. and Sun, T. and Song, L. and Pan, P. and Dong, T.
Preparation and property analysis of extruded blown Guar gum based PBAT/PLA composite film: Approach towards sustainable packaging	2024	Priyadarsini, P. and Biswal, M. and Mohanty, S.
Highly efficient reactive compatibilization of biodegradable PBAT/EVOH blend by pMDI	2024	Soltani, E. and Motlagh, G.H. and Elhamnia, M. and Dadashi, P.
Multi-strategy dynamic cross-linking to prepare EGCG-loaded multifunctional Pickering emulsion/Î±-cyclodextrin/konjac glucomannan composite films for ultra-durable preservation of perishable fruits	2024	Li, H. and Tan, W. and Hou, M. and Yang, S. and Liu, C. and Han, M. and Liang, J. and Gao, Z.
Preparation of chitosan/Tenebrio molitor larvae protein/curcumin active packaging film and its application in blueberry preservation	2024	Liu, M. and Zou, X. and Wu, X. and Li, X. and Chen, H. and Pan, F. and Zhang, Y. and Fang, X. and Tian, W. and Peng, W.
Biodegradation of PHB/PBAT films and isolation of novel PBAT biodegraders from soil microbiomes	2024	Fernandes, M. and Salvador, A.F. and Vicente, A.A.
A biodegradable pH-response packaging film with blueberry extract: Blown-extrusion fabrication, multifunctional activity, and kinetic investigation	2024	Gao, S. and Sun, S. and Zhao, J. and Wang, W. and Hou, H.
Heat-sealable, transparent, and degradable arabinogalactan/polyvinyl alcohol films with UV-shielding, antibacterial, and antioxidant properties	2024	Zhang, H. and Li, M. and Liu, Z. and Li, R. and Cao, Y.
Biodegradable gelatin/pectin films containing cellulose nanofibers and biguanide polymers: Characterization and application in sweet cherry packaging	2024	Lou, L. and Chen, H. and Zhang, L.
Film-Forming Capability and Antibacterial Activity of Surface-Deacetylated Chitin Nanocrystals: Role of Degree of Deacetylation	2024	Liao, J. and Wen, R. and Wang, Y. and Zhou, Y. and Zhang, J.
Biodegradable polymer films: processability, technological properties and their viability for flexible packaging applications	2024	Morreale, M. and Baiamonte, M. and Correnti, A. and Messina, S. and La Mantia, F.P.
Fabrication of Soft Biodegradable Foam with Improved Shrinkage Resistance and Thermal Stability	2024	Tian, F. and Huang, H. and Li, Y. and Zhai, W.
Biodegradable starch foams reinforced by food-chain side streams	2024	Koester, D.L. and Gomes, L.M. and Dresch, A.P. and Matsuo, T.T. and dos Santos, D.F. and Bender, J.P. and Deon, V.G. and de Amorin, S.G. and Quast, L.B. and Pinto, V.Z.
Development of multi-millet edible bowls using little, kodo & barnyard: a sustainable alternative to plastic cups	2024	Jaspal, S. and Aggarwal, A. and Verma, T. and Kumar, A. and Sharma, R. and Devpal, R.
Pea-like inspired design: Lignin nanospheres-mediated PVA film with high strength, low water evaporation permeability, strong UV resistance and anti-oxidation properties for extending food freshness	2024	Yan, J. and Bai, T. and Lu, J. and Wang, D. and Huan, S. and Yu, H. and Cheng, W. and Yue, Y. and Han, G.
Wood inspired biobased nanocomposite films composed of xylans, lignosulfonates and cellulose nanofibers for active food packaging	2024	Silva, J.M. and Vilela, C. and GirÃ£o, A.V. and Branco, P.C. and Martins, J. and Freire, M.G. and Silvestre, A.J.D. and Freire, C.S.R.
Enhanced effect of ultrasound and gelatin on physical and antibacterial properties of thymol/hollow mesoporous silicon spheres doped zein film	2024	Li, S. and Du, C. and Zhai, M. and Sheng, J. and Song, Y.
Exploring the Feasibility of Polysaccharide-Based Mulch Films with Controlled Ammonium and Phosphate Ions Release for Sustainable Agriculture	2024	Ciaramitaro, V. and Piacenza, E. and Paliaga, S. and Cavallaro, G. and Badalucco, L. and Laudicina, V.A. and Chillura Martino, D.F.
Chitosan Extracted from the Biomass of Tenebrio molitor Larvae as a Sustainable Packaging Film	2024	Mwita, C.S. and Muhammad, R. and Nettey-Oppong, E.E. and Enkhbayar, D. and Ali, A. and Ahn, J. and Kim, S.-W. and Seok, Y.-S. and Choi, S.H.
Eco-friendly fabricating Tara pod extract-soy protein isolate film with antioxidant and heat-sealing properties for packaging beef tallow	2024	Ren, Z. and Ning, Y. and Xu, J. and Cheng, X. and Wang, L.
Enhancement of cellulose nanofibril (CNF) film barrier properties by nanofibril alignment	2024	Das, N. and Hafez, I. and Bousfield, D.W. and Tajvidi, M.
Carboxymethyl cellulose/layered double hydroxide nanocomposite films with high barrier property and transparency	2024	Zhao, M. and Zhang, W. and Ruan, C.-Q. and Zeng, K.
Fabrication and characterization of carrageenan-based multifunctional films integrated with gallic acid@ZIF-8 for beef preservation	2024	Zhang, S. and Yi, J. and Yuan, X. and Zhang, Z. and Shan, Z. and Wang, H.
Dual system to develop fish gelatin films with improved water resistance properties: enzymatic cross-linking and multilayer lamination	2024	Oliver-Cadena, M. and LeÃ³n-MartÃ­nez, F.M. and Renneckar, S. and GutiÃ©rrez, M.C.
Development of antimicrobial starch-based composite films reinforced with soybean expeller for sustainable active packaging applications	2024	SofÃ­a, B. and Juana, J.R. and Karina, F.S.
Chitosan, Poly(vinyl alcohol) and Chitosan/Poly(vinyl alcohol) based active films loaded with white turmeric powder for food packaging applications	2024	Bhat, V.G. and Masti, S.P. and Narasagoudr, S.S. and Chougale, R.B. and S.K, P.K. and Dalbanjan, N.P. and Malabadi, R.B.
Development and Characterization of Poly(butylene succinate-co-adipate)/Poly(3-hydroxybutyrate-co-3-hydroxyvalerate) with Cowpea Lignocellulosic Fibers as a Filler via Injection Molding and Extrusion Film-Casting	2024	Masanabo, M.A. and Tribot, A. and Luoma, E. and VirkajÃ¤rvi, J. and Sharmin, N. and Sivertsvik, M. and Ray, S.S. and KerÃ¤nen, J. and Emmambux, M.N.
Tannic acid crosslinked chitosan/gelatin/SiO2 biopolymer film with superhydrophobic, antioxidant and UV resistance properties for prematuring fruit packaging	2024	Yu, H. and Wang, Y. and Wang, R. and Ge, Y. and Wang, L.
Bioactive composite films with improved antioxidant and barrier properties prepared from sodium alginate and deep eutectic solvent treated distillers' grains	2024	Yang, L. and Yang, Y. and Yang, Y. and He, K. and Jiang, G. and Tian, Y.
Enhancing the Biodegradability, Water Solubility, and Thermal Properties of Polyvinyl Alcohol through Natural Polymer Blending: An Approach toward Sustainable Polymer Applications	2024	Elgharbawy, A.S. and El Demerdash, A.-G.M. and Sadik, W.A. and Kasaby, M.A. and Lotfy, A.H. and Osman, A.I.
Unbleached Nanofibrillated Cellulose as Additive and Coating for Kraft Paper	2024	Lengowski, E.C. and Bonfatti JÃºnior, E.A. and Simon, L.C. and Izidio, V.M.C. and Andrade, A.S.D. and Nisgoski, S. and Muniz, G.I.B.D.
Preparation and characterization of Baijiu Jiuzao cellulose nanofibers-kafirin composite bio-film with excellent physical properties	2024	Zang, K. and Sun, Y. and Jiang, Y. and Liu, M. and Sun, J. and Li, H. and Zheng, F. and Sun, B.
Grafted barley husk/poly (vinyl alcohol)/starch composite films: effect of fatty acid chain length and grafted barley husk loading	2024	Mittal, A. and Garg, S. and Bajpai, S.
Soil burial degradation of bio-composite films from poly(lactic acid), natural rubber, and rice straw	2024	Rong-or, C. and Pongputthipat, W. and Ruksakulpiwat, Y. and Chumsamrong, P.
Fabrication of silver nanoparticles synthesize using Lantana camara leaves extract on biofilm of sodium alginate	2024	Lu, M. and Chadha, S. and Kumar, V.
Biodegradable film based on sodium alginate/flax seed mucilage modified with norbixin and WO3 nanoparticles: investigation of physicochemical properties and release of active substances	2024	Dadkhah, H. and Pirsa, S. and Javadi, A. and Mohtarami, F.
Nanocomposite Coatings of Pectin and Oxide Zinc Nanoparticles to Increase Papaya Shelf Life	2024	dos Santos, J.S. and Cagnin, C. and de Freitas, B.S.M. and da Silva, R.M. and de Jesus, G.B.L. and BelisÃ¡rio, C.M. and Egea, M.B. and de Oliveira Filho, J.G. and PlÃ¡cido, G.R.
Intelligent Biopolymer-Based Films: Promising New Solutions for Food Packaging Applications	2024	DÄƒescu, D.I. and DreavÄƒ, D.M. and Todea, A. and Peter, F. and PÄƒuÈ™escu, I.
Carboxymethyl cellulose-based multifunctional film integrated with polyphenol-rich extract and carbon dots from coffee husk waste for active food packaging applications	2024	Yang, J. and Li, Y. and Liu, B. and Wang, K. and Li, H. and Peng, L.
Ultra-tough poly(vinyl alcohol)/polydopamine/nanosilver nanocomposite films with enhanced antibacterial and antioxidant properties	2024	Zhang, X. and Chen, C.
Citric acid tailors the mechanical and barrier properties of arabinoxylan-gluten crosslinked glycoprotein films	2024	WahlstrÃ¶m, N. and Hedenqvist, M.S. and Vilaplana, F.
UV-resistant gellan gum film reinforced with chitosan nanoparticle for eco-friendly packaging	2024	Maurya, A.K. and Yadav, M. and Maurya, P. and Fatima, A. and Yadav, D.
Comprehensive characterization of novel Borassus flabellifer flower biomass based microcrystalline cellulose reinforced with polylactic acid (PLA) biofilm for futuristic applications	2024	N, S. and Suyambulingam, I. and Divakaran, D. and Siengchin, S.
Biodegradable material based on starch-g-polyvinyl acetate copolymer with bactericidal properties	2024	Monina, A.P. and Apryatina, K.V. and Zaitsev, S.D. and Smirnova, O.N. and Yunin, P.A. and Smirnova, L.A.
Enhancing mechanical and water barrier properties of starch film using chia mucilage	2024	Li, Y. and Duan, Q. and Yue, S. and Alee, M. and Liu, H.
Stearic acid enhanced starch nanocrystal integration in cassava starch film	2024	Nzama, N.L. and Dufresne, A. and Amonsou, E.O.
Aloe vera-synthesized Ag nanoparticles loaded on PVA/chitosan as biodegradable and antibacterial film for food storage	2024	Tran, N.T.
Edible antibacterial gelatin/zein fiber films loaded with cinnamaldehyde for extending the shelf life of strawberries by electrospinning approach	2024	Cheng, E. and Zhang, M. and Xiang, L. and Xiang, A. and Zhou, H.
Studies on the effect of cinnamon essential oil-micelles combined with 1-MCP/PVA film on postharvest preservation of apricots	2024	Luo, Y. and Zhang, S. and Su, J. and Cao, Z. and Wang, X. and Shen, W. and Li, T. and Ge, X.
Bio-inspired fabrication of thin films via surface amidation of TEMPO-oxidized cellulose nanocrystals for improved UV-shielding properties	2024	Ping, X. and Zhou, Y. and Wang, X. and Dong, H. and Yan, M. and Xiao, X. and Ling, Z.
Incorporation of Nano-Zinc Oxide as a Strategy to Improve the Barrier Properties of Biopolymerâ€“Suberinic Acid Residues Films: A Preliminary Study	2024	JeÅ¼o, A. and Poohphajai, F. and Herrera Diaz, R. and Kowaluk, G.
Polyvinyl alcohol based composite film modified with grapefruit peel waste and V2O5 nanoparticles	2024	Bahadoriyan, S. and Qarachoboogh, A.F. and Toupchi, F.M. and Pirsa, S.
Fully Bio-Based Blends of Poly (Pentamethylene Furanoate) and Poly (Hexamethylene Furanoate) for Sustainable and Flexible Packaging	2024	Guidotti, G. and Palumbo, A. and Soccio, M. and Gazzano, M. and Salatelli, E. and Siracusa, V.M. and Lotti, N.
Bacterial nanocellulose-based nanopaper activated by Î²-cyclodextrin/ Salvia officinalis essential oil complexes for shelf life extension of shrimp	2024	Mohammadzadeh, P. and Marand, S.A. and Almasi, H. and Zeynali, F. and Moradi, M.
Thermal and heat-sealing properties of polyvinyl alcohol/cellulose nanocrystals-based nanocomposites for food packaging	2024	Nguyen, S.V. and Nguyen, T.K. and Lee, B.-K.
Enhancing the Tearability and Barrier Properties of Cellulose Acetate Bioplastic Film with Polyethylene Glycol 1450 as an LDPE Replacement for Food Packaging	2024	Siew, Z.Z. and Chan, E.W.C. and Wong, C.W.
Performance Enhancement of Biopolyester Blends by Reactive Compatibilization with Maleic Anhydride-Grafted Poly(butylene succinate-co-adipate)	2024	Samaniego-Aguilar, K. and Sanchez-Safont, E. and Pisa-Ripoll, I. and Torres-Giner, S. and Flores, Y. and Lagaron, J.M. and Cabedo, L. and Gamez-Perez, J.
Physical and chemical properties of cassava starch biopolymer reinforced with coconut fiber and/or metakaolin	2024	MÃ©itÃ©, N. and Marie-Sandrine Kouakou, L.P. and KouamÃ©, A.N. and Kouassi, S.S. and Silva e Silva, C. and Sidibe SandÃ©, S.L. and de FÃ¡tima Pinheiro Pereira, S. and Konan, L.K.
Enhancing the Antibacterial Properties of Chitosan Coatings: Ag@Chitosan and Chitosan from Insects	2024	Marsico, M. and Azari, R. and Curcio, M. and Teghil, R. and Triunfo, M. and Falabella, P. and Boccaccini, A.R. and De Bonis, A.
The full utilization of bagasse via deep eutectic solvent pretreatment for low-condensed lignin and cellulose smart indicator film	2024	Li, W. and Ye, J. and Jia, Z. and Yu, H. and Li, L. and Wang, H. and Jiang, E. and Sun, Y. and Xu, X.
Fabrication of biodegradable Poly(butylene adipate-co-butylene terephthalate) bead foams through solid utilization of chitin and controllable incorporation of porous structure	2024	Wang, Z. and Yu, J. and Yang, Y. and Wang, M. and Ye, X. and Xu, D.
Biomass-Derived Aldehyde and Aminated Graphene Oxide Reinforced Gelatin-Based Composite Films for Biopackaging via a Multipoint Cross-Linking Strategy	2024	Ding, W. and Wang, K. and Liu, H. and Guo, S. and Pang, X. and Ding, Z.
An engineered enzyme embedded into PLA to make self-biodegradable plastic	2024	Guicherd, M. and Ben Khaled, M. and GuÃ©roult, M. and Nomme, J. and Dalibey, M. and Grimaud, F. and Alvarez, P. and Kamionka, E. and Gavalda, S. and NoÃ«l, M. and Vuillemin, M. and Amillastre, E. and Labourdette, D. and Cioci, G. and Tournier, V. and Kitpreechavanich, V. and Dubois, P. and AndrÃ©, I. and Duquesne, S. and Marty, A.
Design and analysis of biodegradable and potentially biobased multiphase systems from starch and co-polyesters	2024	Morinval, A. and Follain, N. and AvÃ©rous, L.
Effect of polydimethylsiloxane on the structure and barrier properties of starch/PBAT composite films	2024	Song, Y. and Sun, S. and Hao, Q. and Gao, S. and Wang, W. and Hou, H.
Encapsulation films: Investigation into the degradation mechanism of multicomponent bio-based waterborne polyurethane in natural environments	2024	Yu, M. and Song, X. and Li, J. and Zhou, C. and Liu, L. and Wu, G.
Hybrid chiral nanocellulose-cyanidin composite with pH and humidity response for visual inspection and real-time tracking of shrimp quality and freshness	2024	Feng, Y. and Lin, J. and Chen, X. and Chai, H. and Tian, L. and Zhang, J. and Sun, Q. and Yang, Y. and Li, Y.
Characterization of Calotropis gigantiea plant leaves biomass-based bioplasticizers for biofilm applications	2024	Chandraraj, S.S. and Suyambulingam, I. and Edayadulla, N. and Divakaran, D. and Singh, M.K. and Sanjay, M.R. and Siengchin, S.
Fluorescent carbon dots in situ polymerized biodegradable semi-interpenetrating tough hydrogel films with antioxidant and antibacterial activity for applications in food industry	2024	Alzahrani, A.
Effect of plasticizers on the rheological properties of xanthan gum - starch biodegradable films	2024	Yermagambetova, A.D. and Tazhibayeva, S.M. and Tyussyupova, B.B. and Musabekov, K.B. and Pastorino, L.
ZnO nanoparticles encapsulated cellulose-lignin film for antibacterial and biodegradable food packaging	2024	Zhu, X. and Li, H. and Cai, L. and Wu, Y. and Wang, J. and Xu, S. and Wang, S. and Wang, H. and Wang, D. and Chen, J.
Mitigating the Water Sensitivity of PBAT/TPS Blends through the Incorporation of Lignin-Containing Cellulose Nanofibrils for Application in Biodegradable Films	2024	Aouay, M. and Magnin, A. and Lancelon-Pin, C. and Putaux, J.-L. and Boufi, S.
Sonochemical synthesis of bioinspired graphene oxide-zinc oxide hydrogel for antibacterial painting on biodegradable polylactide film	2024	Le, H.N. and Nguyen, T.B.Y. and Nguyen, D.T.T. and Dao, T.B.T. and Nguyen, T.D. and Ha Thuc, C.N.
PBAT/PLA food packaging film containing sodium dehydroacetate-loaded diatomite as an antibacterial agent: Fabrication, water-gas regulation and long-acting antimicrobial mechanism	2024	Yang, S. and Shang, P. and Zhang, K. and Wang, J. and Zhang, B. and Gao, X. and Waterhouse, G.I.N. and Xie, J. and Zhang, L. and Xu, J.
Water-induced controllable deswelling strategy enabled rapid fabrication of transparent cellulose film for plastics replacement	2024	Zhu, P. and Vo, A. and Sun, X. and Zhang, Y. and Mandegari, M. and Zargar, S. and Tu, Q. and Zhu, J. and Yu, Z. and Sun, H. and Zheng, D. and Jiang, F.
Advancing sustainable bioplastics: chemical and physical modification of starch films for enhanced thermal and barrier properties	2024	Pooja, N. and Shashank, S. and Singh, B.N. and Mazumder, N.
Chitosan-Chitin Nanocrystal Films from Lobster and Spider Crab: Properties and Environmental Sustainability	2024	FernÃ¡ndez-MarÃ­n, R. and Morales, A. and Erdocia, X. and Iturrondobeitia, M. and Labidi, J. and Lizundia, E.
Biodegradable Starch-Based Nanocomposite Films with Exceptional Water and Oxygen Barrier Properties	2024	Dong, M. and Mastroianni, G. and Bilotti, E. and Zhang, H. and Papageorgiou, D.G.
Multifunctional Biobased Poultry Gelatin Films: The Role of Chili Seed Oil Nanoemulsions in Enhancing Performance and Sustainability	2024	Rather, J.A. and Majid, D. and Sharma, S. and Bhat, Z.F. and Makroo, H.A. and Dar, B.N.
Nanocellulose reinforced polyvinyl alcohol-based bio-nanocomposite films: improved mechanical, UV-light barrier, and thermal properties	2024	Mahardika, M. and Masruchin, N. and Amelia, D. and Ilyas, R.A. and Septevani, A.A. and Syafri, E. and Hastuti, N. and Karina, M. and Khan, M.A. and Jeon, B.-H. and Sari, N.H.
Valorisation of salmon backbones: Extraction of gelatine and its applicability in biodegradable films	2024	Mozuraityte, R. and RodrÃ­guez-Turienzo, L. and Requena, R. and Slizyte, R.
Manufacturing biodegradable lignocellulosic films with tunable properties from spent coffee grounds: A sustainable alternative to plastics	2024	Zhang, S. and Zhong, X. and Chen, J. and Nilghaz, A. and Yun, X. and Wan, X. and Tian, J.
Rapid in situ formation of Îº-carrageenan-carboxymethyl chitosan-kaolin clay hydrogel films enriched with arbutin for enhanced preservation of cherry tomatoes	2024	Yin, C. and Sun, Z. and Yang, Y. and Cui, M. and Zheng, J. and Zhang, Y.
Structure and functional properties of aluminum hydroxide reinforced bamboo-derived cellulose acetate composite film for biodegradable packaging	2024	Dong, G. and Yuan, Z. and Yuan, Z. and Guo, X.
Characterization of biodegradable films prepared from gelatin extracted from jellyfish Acromitus flagellates using hot water extraction and microwave-assisted extraction	2024	Ranasinghe, R.A.S.N. and Senanayake, S.A. and Wijesekara, W.L.I. and Perera, P.R.D. and Pathmalal, M.M. and Marapana, R.A.U.J.
Biodegradable, UV-blocking, and antioxidant films from alkali-digested lignocellulosic residue fibers of switchgrass	2024	Bhattarai, S. and Janaswamy, S.
Sandwich structures of aluminium skins and egg-box-shaped cores made with biobased foam and composites	2024	Santos, J.C.D. and da Silva, R.J. and Oliveira, L.Ã.D. and Freire, R.T.S. and Tarpani, J.R. and Thomas, C. and Panzera, T.H. and Scarpa, F.
Sustainable microcrystalline cellulose extracted from biowaste Albezia lebeck L. leaves: Biomass exfoliation and physicochemical characterization	2024	Palaniappan, M.
Evaluation of the effect of the incorporation of poly(lactic acid) and maleic anhydride in the thermoshrinkage of films from thermoplastic starch	2024	Montilla-Buitrago, C.E. and GÃ³mez-LÃ³pez, R.A. and Solanilla-Duque, J.F. and Villada-Castillo, H.S.
Development of Polymeric Films Based on Sunflower Seed Proteins and Locust Bean Gum	2024	Alves, L.T.D.O. and Fronza, P. and GonÃ§alves, I. and da Silva, W.A. and Oliveira, L.S. and Franca, A.S.
Bioplastic films from cassava peels: Enzymatic transformation and film properties	2024	Zhang, Y. and Xie, J. and Ellis, W.O. and Li, J. and Appaw, W.O. and Simpson, B.K.
Preparation of films based on reticulated fish gelatin containing garlic essential oil	2024	Bastos, B.M. and Silva, P.P.D. and Rocha, S.F.D. and Bertolo, J. and Arias, J.L.D.O. and Michelon, M. and Pinto, L.A.D.A.
Synthesis and properties of bio-based environmental plasticizer derived from oleic acid for poly (vinyl chloride)	2024	Huang, W. and Nan, H. and Ma, J. and Dong, K. and Zhang, J. and Liu, G. and Wu, J. and Xue, C. and Xu, S. and Zhong, H.
Atrazine integrated biodegradable poly (vinyl alcohol)/xanthan gum active films for mulching applications: An alternative to microplastic generation plastic mulch	2024	Eelager, M.P. and Masti, S.P. and Dalbanjan, N.P. and Madihalli, S. and Gunaki, M.N. and Kurbetta, L.K. and Kumar S.K., P. and Chougale, R.B.
Tough and biodegradable C-lignin cross-linked polyvinyl alcohol supramolecular composite films with closed-looping recyclability	2024	Gui, T. and Xiao, L.-P. and Zou, S.-L. and Zhang, Y. and Fu, X. and Liu, C.-H. and Sun, R.-C.
Use of Cold Plasma as an Alternative to Improve Corn Starch-Based Films: Effect of the Plasma Application Strategy	2024	Goiana, M.L. and Mattos, A.L.A. and Rosa, M.D.F. and Fernandes, F.A.N.
Eco-friendly lignin nanocomposite films as advanced UV protective and antimicrobial sustainable packaging materials	2024	Kirar, S. and Mohne, D. and Singh, M. and Sagar, V. and Bhise, A. and Goswami, S. and Bhaumik, J.
Bioinspired fabrication of transparent poly(vinyl alcohol)-based films with excellent strength, ultraviolet blocking performance, and water vapor barrier properties	2024	Lyu, Y. and Wu, T. and Huang, C. and Ma, W. and Li, J. and Song, J. and Jiao, J. and Fang, G.
Effect of fish gelatin as a structure forming agent to enhance transparency and speed up degradability of bionanocomposite semi-refined kappa carrageenan film reinforced with ZnO and SiO2 filler	2024	Rochima, E. and Octaviani, D. and Azhary, S.Y. and Praseptiangga, D. and Panatarani, C. and Joni, I.M.
In vitro bioactivity of biodegradable films based on chitosan/quince seed mucilage reinforced with ZnO-nanoparticle	2024	Emir Coban, O. and Akat, Z. and Karatepe, P. and Incili, G.K.
An Ultra-High Volume Expansion Ratio and No-Shrinkage Poly(Butylene Adipate-co-Terephthalate) Foam: Compression and Resilience Properties	2024	Wang, L. and Wei, X. and Zhou, H. and Wang, X. and Hu, J.
Essential oils loaded biodegradable PBAT/PBS films as young coconut packaging after harvest	2024	Pattaraudomchok, P. and Winotapun, C. and Tameesrisuk, M. and Hararak, B.
Chitosan-based nanocomposite films with carnauba wax, rosin resin, and zinc oxide nanoparticles	2024	CorrÃªa-Filho, L.C. and Santos Junior, J.R.D. and Ramos, A.V. and Martinazzo, A.P. and Habert, A.C. and Carvalho, C.W.P.D. and Soares, A.G. and Tonon, R.V. and Cabral, L.M.C.
Evaluation of PLA-Based Composite Films Filled with Cu2(OH)3NO3 Nanoparticles as an Active Material for the Food Industry: Biocidal Properties and Environmental Sustainability	2024	Santos, X. and DomÃ­nguez, G. and RodrÃ­guez, J. and Pozuelo, J. and HernÃ¡ndez, M. and MartÃ­n, O. and Fajardo, C.
Foaming Behavior and Water Absorption-Desorption Cycle of Polylactide for Food Packaging	2024	Yudanto, Y.A. and Afrianto, A.W. and Opaprakasit, P.
Structural and Physiochemical Properties of Polyvinyl Alcoholâ€“Succinoglycan Biodegradable Films	2024	Jeong, J.-P. and Yoon, I. and Kim, K. and Jung, S.
Biodegradable monolayer film based on the collagen extracted from Oreochromis sp. processing byproducts blended with chitosan and assembled with PCL and PLA monolayers to form bilayers films	2024	Navarro Arrieta, C. and Acevedo-Puello, V. and Fuentes OrdoÃ±ez, E.G. and Fonseca-Florido, H. and Ortega-Toro, R.
Melt-Extruded Home Compostable Films Based On Blends Of Thermoplastic Gliadins And Poly(Îµ-Caprolactone) Intended For Food Packaging Applications	2024	AragÃ³n-GutiÃ©rrez, A. and MuÃ±oz-Gimena, P.F. and Gallur, M. and Gavara, R. and LÃ³pez, D. and HernÃ¡ndez-MuÃ±oz, P.
Effect of pH on the Properties of Potato Flour Film-Forming Dispersions and the Resulting Films	2024	Fu, Z.-Q. and Li, Y. and Guo, S.-X. and Yao, X. and Zheng, Z.-X. and Li, F.-F. and Wu, M.
Gelatin/sodium alginate-based biodegradable films functionalized by persimmon pectin/ovalbumin-stabilized neem essential oil Pickering emulsion: Application for cherry tomato preservation	2024	Yang, Z. and Chen, B. and Tahir, H.E. and Li, Z. and Huang, X. and Li, M. and Zhang, K. and Li, B. and Zhai, X. and Shi, J. and Zou, X. and Xiao, J.
A study on the performance, structure, composition, and release behavior changes of polybutylene adipate terephthalic acid (PBAT) film during food contact	2024	Fan, L. and Ma, J. and Liu, W. and Shang, C. and Xie, Y. and Zhou, X. and Zhang, M. and Hou, J. and Feng, Y.
A facile method to fabricate sustainable bamboo ethanol lignin/carboxymethylcellulose films with efficient anti-ultraviolet and insulation properties	2024	Dong, X. and Shang, J. and Xiao, T. and Song, R. and Sheng, X. and Li, N. and Zhang, J. and Ping, Q.
Fabrication of poly(acrylic acid)/chitosan/linseed mucilage films: Thermal and mechanical properties	2024	Corona-Rivera, M.Ã. and Velasco, M.R. and Ovando-Medina, V.M. and Cervantes-GonzÃ¡lez, E. and LÃ³pez, J.E.P.
Multiproduct biorefinery from defatted olive mill waste: preparation of hemicellulose-based biodegradable films and instant controlled pressure drop (DIC)-assisted isolation of value-added products	2024	Sutay, D. and YaÄŸcÄ±, S. and YurtdaÅŸ, E. and ToptaÅŸ, M.
Structure Formation by 3D-Printing of Cellulose from Cellulose-NMMO-Water Solutions: Analysis of Extrusion, Regeneration, and Drying Stages	2024	Goncalves, J. and Garces, I. and Ngo, T.-D. and Boluk, Y. and Ayranci, C.
Aloe vera Gelâ€“Reinforced Biodegradable Starchâ€“PVA Blends for Sustainable Packaging of Green Chillies	2024	Tambe, S. and Zinjarde, S. and Athawale, A.
Fabrication and assessment of carboxymethyl guar gum-based sustainable films for packaging application	2024	Juikar, S.K. and Warkar, S.G.
Biodegradable Polyurethane Derived from Hydroxylated Polylactide with Superior Mechanical Properties	2024	Li, X. and Lin, Y. and Zhao, C. and Meng, N. and Bai, Y. and Wang, X. and Yu, J. and Ding, B.
The effect of agar from the seaweed Gracilaria fisheri on properties of biodegradable starch foam	2024	Trongnit, J. and Mayakun, J. and Kaewtatip, K.
Production of biodegradable potato starch films containing Lycium barbarum polysaccharide and investigation of their physicochemical properties	2024	Li, H. and Wang, J. and Liu, Y. and Chen, J. and Wang, C. and Hu, Y. and Hu, K.
Active Biodegradable Starch/PBAT-poly(butylene adipate-co-terephthalate) Film with Eucalyptus citriodora Essential Oil Incorporation	2024	Zanela, J. and Shirai, M.A. and Olivato, J.B. and Casagrande, M. and Canonico, C.M. and Wagner JÃºnior, A. and Yamashita, F.
Development of New Edible Biodegradable Films Containing Camu-Camu and Agro-Industry Residue	2024	Naves, H.B. and Stafussa, A.P. and Madrona, G.S. and Tanaka, F.C. and Aouada, F.A. and de Moura, M.R.
Development of a Chitosan-Based Film from Shellfish Waste for the Preservation of Various Cheese Types during Storage	2024	VadalÃ , R. and De Maria, L. and De Pasquale, R. and Di Salvo, E. and Lo Vecchio, G. and Di Bella, G. and Costa, R. and Cicero, N.
Valorization of black carrot pomace for the development of anthocyanin rich bio functional edible films: implications on structural, morphological and thermal properties for a sustainable approach	2024	Chhoden, T. and Aggarwal, P. and Singh, A. and Kaur, S.
Evaluation of mechanical, permeation, and degradation properties of poly(hydroxybutyrate) blends for sustainable packaging	2024	Ahuja, S. and Verma, A. and Arora, S.
Development of active film based on collagen and hydroxypropyl methylcellulose incorporating apple polyphenol for food packaging	2024	Tang, P. and Li, X. and Li, H. and Li, J. and Tang, B. and Zheng, T.
Sustainable chitosan/polyvinyl alcohol composite film integrated with sulfur-modified montmorillonite for active food packaging applications	2024	Riahi, Z. and Khan, A. and Shin, G.H. and Rhim, J.-W. and Kim, J.T.
Cellulose Nanocrystals Modulate Curcumin Migration in PLA-Based Active Films and Its Application as Secondary Packaging	2024	Mondal, K. and Soundararajan, N. and Goud, V.V. and Katiyar, V.
Fabrication and Characterization of Poly (Lactic acid)/Propylparaben Composite for Active Food Packaging Application	2024	Lawal, U. and Robert, V. and Gopi, A. and Loganathan, S. and Valapa, R.B.
Polylactic acid/akermanite biocomposite films for food packaging applications	2024	DOGAN, H.Y.I.L.M.A.Z. and TERZÄ°OÄžLU, P. and DUMAN, Åž.
Fabricating active Egg Albumin/Sodium Alginate/Sodium Lignosulfonate Nanoparticles film with significantly improved multifunctional characteristics for food packing	2024	Lin, J. and Cui, M. and Zhang, X. and Alharbi, M. and Alshammari, A. and Lin, Y. and Yang, D.-P. and Lin, H.
Biodegradable film of carboxymethyl cellulose modified with red onion peel powder waste and boron nitride nanoparticles: Investigation of physicochemical properties and release of active substances	2024	Pirsa, S. and Bener, M. and Åžen, F.B.
A novel pH-sensitive antibacterial bilayer film for intelligent packaging	2024	Li, H. and Liu, G. and Ye, K. and He, W. and Wei, H. and Dang, L.
Blending of polysaccharide-based carrot pomace with vegetable proteins for biocomposites with optimized performance for food packaging applications	2024	Merino, D. and Paul, U.C. and Athanassiou, A.
Impact of Pomegranate Peel (Punica granatum L.) Extract on Rice Starch-Pectin-Based Films for Maintaining the Organoleptic Properties of Tomatoes	2024	Laramli, N.K. and Supri, S. and Xia, F.L.W. and Afifah, J. and Maimunah, Y. and Rovina, K.
Investigation of glycerol and sorbitol effect to the cinnamon essential oil incorporated corn or rice starch based edible films	2024	CalargÃ¼n, A.A. and Girgin, B. and Tugrul, N.
Tailored antimicrobial PHBV-based packaging for extended shelf life of processed cheese	2024	Bruni, J. and Licciardello, F. and Gaubiac, F. and Guillard, V. and Coffigniez, F.
Transparent, plasticized cellulose-glycerol bioplastics for food packaging applications	2024	Benitez, J.J. and Florido-Moreno, P. and Porras-VÃ¡zquez, J.M. and Tedeschi, G. and Athanassiou, A. and Heredia-Guerrero, J.A. and Guzman-Puyol, S.
Jute fibre reinforced biodegradable composites using starch as a biological macromolecule: Fabrication and performance evaluation	2024	Das, S. and Basak, S. and Baite, H. and Bhowmick, M. and Debnath, S. and Roy, A.N.
Synthesis of novel L-lactic acid-based plasticizers and their effects on the flexibility, crystallinity, and optical transparency of poly(lactic acid)	2024	Hou, B. and Wang, Y. and Li, B. and Gong, T. and Wu, J. and Li, J.
Nelumbo nucifera flower extract incorporated alginate/polyvinyl alcohol films as a sustainable pH indicator for active food packaging applications	2024	Radoor, S. and Jayakumar, A. and Karayil, J. and Kim, J.T. and Siengchin, S.
Fabrication of Poly(3-hydroxybutyrate-co-3-hydroxyhexanoate)/ZnO Nanocomposite Films for Active Packaging Applications: Impact of ZnO Type on Structureâ€“Property Dynamics	2024	Vanheusden, C. and Samyn, P. and Vackier, T. and Steenackers, H. and Dâ€™Haen, J. and Peeters, R. and Buntinx, M.
Effect of recycled polypropylene on migration of six processing aids in polypropylene film to milk	2024	Liu, Y.-Q. and Li, Z.-K. and Zhang, H.-R. and Wang, Z.-W. and Hu, C.-Y.
Synthesis of clove essential oil-loaded chitosan-based edible films with different plasticizers	2024	Zsivanovits, G. and Milenkova, S. and Marudova, M. and Nikolova, K.
Microstructural, mechanical, thermo-rheological, barrier, and antimicrobial properties of coextruded tri-layer polylactide/encapsulated geraniol/polylactide-graphene nanoplatelets films	2024	Ahmed, J. and Bher, A. and Auras, R.
Development of ternary polymeric film based on modified mango seed kernel starch, carboxymethyl cellulose, and gum acacia to extend the shelf-life of bun-bread	2024	Adhikary, N.D. and Bains, A. and Tosif, M.M. and Chawla, P. and Ali, N. and Ansari, M.A. and Dhull, S.B. and Goksen, G.
Development of biodegradable plastic films from cassava starch	2024	Dodino-Duarte, I. and Quiroz-Ortega, L.A. and Arias-BenÃ­tez, J.C. and GarcÃ­a-LeÃ³n, R.A.
Biobased films from unconventionally sourced starch (Cucurbita foetidissima Kunth) and oregano essential oil (Lippia berlandieri Schauer): A look at their physicochemical properties	2024	HernÃ¡ndez-Centeno, F. and HernÃ¡ndez-GonzÃ¡lez, M. and Tirado-Gallegos, J.M. and RodrÃ­guez-GonzÃ¡lez, C.A. and Rios-Velasco, C. and RodrÃ­guez-HernÃ¡ndez, A.M. and la PeÃ±a, H.Y.L.-D. and Zamudio-Flores, P.B.
Shelf Life of Minced Pork in Vacuum-Adsorbed Carvacrol@Natural Zeolite Nanohybrids and Poly-Lactic Acid/Triethyl Citrate/Carvacrol@Natural Zeolite Self-Healable Active Packaging Films	2024	Karabagias, V.K. and Giannakas, A.E. and Andritsos, N.D. and Leontiou, A.A. and Moschovas, D. and Karydis-Messinis, A. and Avgeropoulos, A. and Zafeiropoulos, N.E. and Proestos, C. and Salmas, C.E.
Valorization of agro-industrial wastes: Converting mango seed into starch nanoparticles-based edible coating for fresh produce preservation	2024	Singh, G.P. and Aayush, K. and Chavan, P. and Chiu, I. and Yan, S. and Verma, R. and Kuca, K. and Kumar, D. and Yang, T.
Surface adhesion and physical properties of modified TPS and PBAT multilayer film	2024	Laorenza, Y. and Harnkarnsujarit, N.
Valorization of waste paper sludge as a sustainable source for packaging applications	2024	Quintana, E. and Valls, C. and Roncero, M.B.
Biosynthesis of bioplastic polyhydroxybutyrate (PHB) from microbes isolated from paddy/sugarcane fields and fabrication of biodegradable thin film	2024	Balasubramanian, V.K. and Chellapandi, R. and Balakrishnan, M. and Murugan, K. and Kennedy, J.P.K.J. and Murugan, S. and Khumalo, M.V. and Sarangi, P.K. and Chou, J.-Y. and Muthuramalingam, J.B.
Influence of Branching on the Rheology, Filmability and Mechanical and Optical Properties of a Biodegradable and Compostable Co-Polyester	2024	Citarrella, M.C. and Scaffaro, R. and Rallis, A. and La Mantia, F.P.
Cinnamaldehyde emulsions for a composite film based on polyvinyl alcohol/hydrophobically modified konjac glucomannan matrix: Degradability and bacteriostatic properties	2024	Guo, S. and Liang, D. and Liu, Q. and Luo, H. and Liang, W. and Li, W.
Chitosan-Based Films with Essential Oil Components for Food Packaging	2024	WoÅºniak, M. and MÅ‚odziejewska, J. and Stefanowska, K. and MrÃ³wczyÅ„ska, L. and Sip, A. and Dobrucka, R. and Ratajczak, I.
Nanoscopic Characterization of Starch-Based Biofilms Extracted from Ecuadorian Potato (Solanum tuberosum) Varieties	2024	Ilvis, P. and Acosta, J. and Arancibia, M. and Casado, S.
Choline chloride-based deep eutectic solvents as plasticizer and active agent in chitosan films	2024	RoliÅ„ska, K. and Jakubowska, E. and Å»mieÅ„ko, M. and ÅÄ™czycka-Wilk, K.
Preparation of amphiphilic polyquaternium nanofiber films with antibacterial activity via environmentally friendly microfluidic-blow-spinning for green food packaging applications	2024	Deng, Z.-A. and Zhao, Z. and Shen, C. and Cai, Z. and Wu, D. and Zhu, B. and Chen, K.
Chitosan-coated paper packaging for specialty coffee beans: Coating characterization, bean and beverage analysis	2024	Amorin-da-Silva, B.C. and Zambuzi, G.C. and Francisco, K.R. and Verruma-Bernardi, M.R. and Ceccato-Antonini, S.R.
Preparation and evaluation of bioactive cellulose acetate films from Musa acuminata	2024	Jayakrishnan, A. and Shahana, S. and Ayswaria, R.
Alkaline keratinase from Bacillus sp. DRS4 efficiently biodegrades chicken feathers to synthesize improved keratin/bacterial nanocellulose-based bioplastics	2024	Admasie, T.Z. and Biadglegne, F. and Abda, E.M.
Strategy to Antibacterial, High-Mechanical, and Degradable Polylactic Acid/Chitosan Composite Film through Reactive Compatibilization via Epoxy Chain Extender	2024	Yan, T. and Wang, X. and Qiao, Y.
Sustainable Collagen Film Preparation with Tannins Extracted from Moroccan Pomegranate Byproduct Varieties: Thermal, Structural, and Nanoscaled Studies	2024	El Moujahed, S. and Errachidi, F. and Morosanu, A.-M. and Abou Oualid, H. and Avramescu, S.M. and Dragoi Cudalbeanu, M. and Ouazzani Chahdi, F. and Kandri Rodi, Y. and Dinica, R.-M.
Development of high barrier-coated white cardboard for fruit preservation	2024	Cheng, Z. and Li, J. and Su, M. and Xiao, N. and Zhong, L. and Zhang, X. and Liu, M. and Chen, Q. and Zhou, J.
Antibacterial, Biodegradable Polymeric Films Loaded with Co-MOF/ZnS Nanoparticles for Food Packaging and Photo-Degradation Applications	2024	Ananthi, P. and Hemkumar, K. and Pius, A.
Multifunctional montmorillonite/polyhydroxy butyrate composites using surfactant structure modulation strategy for packaging applications	2024	Yang, Z. and Xie, Z. and Ren, X. and Zuo, P. and Lu, H. and Yin, W. and Zhuang, Q.
Sustainable, transparent, strong toughness, UV resistance, and anti-corrosion properties of cashew shell oil-based waterborne polyurethane network derived from phloretin and sorbitan monooleate-based siloxane	2024	Li, J. and Hong, C. and Zhang, H. and Zhang, J. and Zhai, R. and Fei, B. and Zhou, C.
Active Food Packaging Composite Films from Bast Fibers-Derived Cellulose Nanofibrils	2024	Yu, W. and Luo, L. and Yi, Y. and Xing, C. and Yang, Y. and Tang, Z. and Guo, X. and Tan, Z. and Tam, K.C.
Development and characterization of a biodegradable film based on guar gum-gelatin@sodium alginate for a sustainable environment	2024	Shah Bukhary, S.K.H. and Choudhary, F.K. and Iqbal, D.N. and Ali, Z. and Sadiqa, A. and Latif, S. and Al-Ahmary, K.M. and Basheer, S. and Ali, I. and Ahmed, M.
Evaluation of a Gluten-Based Edible Film Incorporated with Beetroot Extract and ZnO Nanoparticles as an Active Food Packaging System	2024	Djenar, N.S. and Fulazzaky, M.A. and Rinaldi, K. and Santoso, B. and Sulaeman, S.A. and Mardiah, M. and Fan, H. and Yulianthina, S.
Extrusion and thermoforming of poly(butylene succinateâ€“co-butylene adipate)/poly(3â€“hydroxybutyrateâ€“coâ€“3â€“hydroxyhexanoate) bio-based blends for the fabrication of disposable packaging	2024	Genovesi, A. and Koca, N. and Barletta, M. and Aversa, C.
CHARACTERIZATION AND EVALUATION OF POLYMER THIN FILM COMPOSITES FROM RICE STRAW MICROCRYSTALLINE CELLULOSE AND MUSHROOM CHITOSAN	2024	Ting, S.S. and Hussain, M. and Yaacob, N.D. and Majib, N.M. and Hamimi, S.N. and See, T.L. and Kian, T.W.
IMPACT OF EXTRUSION AND COMPRESSION MOLDING TEMPERATURES ON FOAM MORPHOLOGY AND TENSILE PROPERTIES OF BIOCOMPOSITES MADE FROM RICE HUSK AND POLYOLEFIN	2024	Rahman, U.N. and Zailan, F.D. and Chen, R.S. and Ahmad, S.
Fully Biodegradable Packaging Films for Fresh Food Storage Based on Oil-Infused Bacterial Cellulose	2024	Chen, G. and Wang, K. and Chen, P. and Cai, D. and Shao, Y. and Xia, R. and Li, C. and Wang, H. and Ren, F. and Cheng, X. and Yu, Y.
Self-Formation of Lignin Particles Through Melt-Extrusion for Active Biodegradable Food Packaging	2024	Hararak, B. and Wijaranakul, P. and Wanmolee, W. and Kraithong, W. and Keeratipinit, K. and Kaewket, S. and Winotapun, C. and Rungseesantivanon, W.
Hybrid Metal Oxide (Ag-ZnO) Impregnated Biocomposite in the Development of an Eco-Friendly Sustainable Film	2024	Sathianathan, R.V. and Joseph, J. and Bhaskaran, A. and Chan Bose, S.
All-Cellulose Bioplastics from Waste Wood Particles	2024	Zhou, J. and You, M. and Xu, J. and Jin, Y. and Li, D. and Xu, Z. and Chen, C.
Development of antibacterial edible films for food packaging using tragacanth gum, carrageenan, and clove essential oil	2024	Babu, A. and Ahmed, H.S. and Naik, T. and Bhumika, K.P. and Jeevan Prasad Reddy, D. and Prabhakar, P.R. and Vivek Babu, C.S. and Varaprasad, K. and Keshava Murthy, P.S.
Development of biodegradable film from cactus (Opuntia Ficus Indica) mucilage loaded with acid-leached kaolin as filler	2024	Teshager, A.A. and Atlabachew, M. and Alene, A.N.
Peppermint oil-infused polylactic acid films: A novel approach for antimicrobial and biodegradable food packaging	2024	Emir, A.A. and Yildiz, E. and Kirtil, E.
Sustainable packaging: A comparative study on thermoplastic whey protein films with biodegradable plasticizers	2024	Shahir, F.A. and Ahmadi, Z. and Darvishi, S.M.R.
Enhancing marine algae composites with cellulose nanofibrils for sustainable nutrient management	2024	Petruz, A. and Faez, R. and Souza, C.F.
Compatibilized polylactide/poly(pentamethylene furanoate) blends for fully bioderived packaging films with enhanced fracture toughness and UV- and O2-barrier properties	2024	Fredi, G. and Perin, D. and Zardo, C. and Rapisarda, M. and Rizzarelli, P. and Soccio, M. and Lotti, N. and Dorigato, A.
Biodegradable Composite Film Based on Tapioca Starch/Bovine Gelatin with Roselle Calyx Extract and Zinc Oxide Nanorod	2024	Sadeghi, T. and Doroudi, A. and Sadat Aghayan, N. and Jodeiri Golabi, E. and Allen, C.
A Novel Sustainable Antimicrobial Polyurethane foam Castor Oil-based	2024	Perluxo, J.D. and da Silva, A.I.C. and Cardoso, R.P. and da ConceiÃ§Ã£o, M.O.T. and Pinhati, F.R. and Rosa, D.S. and Mulinari, D.R.
Blends of Carboxymethyl Cellulose and Cottonseed Protein as Biodegradable Films	2024	Cheng, H.N. and Biswas, A. and Kuzniar, G. and Kim, S. and Liu, Z. and He, Z.
Large-area, high-strength cellulose nanocomposites enhanced by confined polymer nanocrystallization in Bouligand structures	2024	Kong, S. and Zhao, C. and Sun, Y. and Huang, J. and Zhang, L. and Ru, Y. and Zhou, H. and Zhou, T. and Liu, M.
Development and characterization of cellulose-based smart films extracted from coconut waste	2024	Abid, A. and Talha, M. and Maan, A.A. and Khan, M.K.I. and Asif, M. and Babu, I.
Application of pectin/cellulose nanocrystal films loaded with summer savory essential oil as a novel packaging for chicken breast fillets	2024	Tabatabaei, A. and Ahari, H. and Yousefi, S. and Jannat, B. and Anvar, S.A.
Biodegradable carboxymethyl cellulose based material for sustainable/active food packaging application	2024	El-Sakhawy, M. and Tohamy, H.-A.S. and AbdelMohsen, M.M. and El-Missiry, M.
Utilization of Spent Coffee Grounds as a Food By-Product to Produce Edible Films Based on Îº-Carrageenan with Biodegradable and Active Properties	2024	Dordevic, D. and Gablo, N. and Zelenkova, L. and Dordevic, S. and Tremlova, B.
Properties and environmental sustainability of fungal chitin nanofibril reinforced cellulose acetate films and nanofiber mats by solution blow spinning	2024	Kramar, A. and GonzÃ¡lez-Benito, J. and NikoliÄ‡, N. and LarraÃ±aga, A. and Lizundia, E.
Edible hydrosoluble sachets produced with food by-products and natural additives	2024	Jorge, A.M.S. and Bento, C.S.A. and Henriques, M.H.F. and Gaspar, M.C. and Braga, M.E.M.
Advancing sustainable agriculture: Evaluation of Poly (lactic acid) (PLA) based mulch films and identification of biodegrading microorganisms among soil microbiota	2024	Parida, M. and Jena, T. and Mohanty, S. and Nayak, S.K.
Ecofriendly quince peel powder incorporated Polylactic acid biocomposite film	2024	Åžen, Ä°. and EroÄŸlu, M. and SevergÃ¼n, O. and KÄ±zÄ±l, D.
Preparation of agar-silica nanofilms through melt mixing: Extending beef shelf life through biodegradable packaging	2024	Untoro, Y.M. and Nurhamiyah, Y. and Firdiana, B. and Nissa, R.C. and Syamani, F.A. and Fateha, F. and Fransiska, D. and Abdullah, A.H.D. and Arcana, I.M.
Active Poly(3-hydroxybutyrate-co-3-hydroxyvalerate) (PHBV) Films Containing Phenolic Compounds with Different Molecular Structures	2024	La Fuente Arias, C.I. and GonzÃ¡lez-MartÃ­nez, C. and Chiralt, A.
Sustainable valorisation of bioactive molecules from rice husks through hydrothermal extraction for chitosan-based bioplastic production	2024	Brites, P. and Aguiar, M.I.S. and GonÃ§alves, J. and Ferreira, P. and Nunes, C.
Application of PLA-Based Films to Preserve Strawberriesâ€™ Bioactive Compounds	2024	Crescente, G. and Cascone, G. and Volpe, M.G. and Moccia, S.
Development and evaluation of biodegradable starch-based films containing cellulose nanocrystals/titanium dioxide nanoparticles as an alternative for food packaging	2024	Picolotto, A. and Rossa Beltrami, L.V. and DallÃ©, D. and Ornaghi JÃºnior, H.L. and Zattera, A.J. and Catto, A.L. and Borsoi, C.
Antibacterial and cytotoxic performance of methenamine-based poly(lactic acid)/poly(ethylene glycol) (PLA/PEG) composite films	2024	Dandan Doganci, M. and Doganci, E. and Balci, H. and Cetin, M.
Renewable starch/polyvinyl alcohol nanocomposite foams reinforced by cellulose nanofibers isolated from carrot residues using a chemo-mechanical process	2024	Tavana, M. and Behzad, T. and Bagheri, E.
High strength and water tolerance fish gelatin-xanthan gum acid-induced electrostatic film by melt extrusion method	2024	Chen, X. and Liu, Z. and Ma, W. and Wang, H. and Dong, Q. and Li, L.
Modification of polyvinyl alcohol with 2-hydroxypropionic acid and cross-linking with glutaraldehyde for the preparation of biodegradable mulch paper and its properties	2024	Wu, X. and Song, X. and Cao, Z. and Ma, Y. and Sun, Y. and Chen, F. and Gao, S.
Flower Extractâ€“Polyvinyl Alcohol-Based Biocomposites for Sustainable Food Packaging Applications	2024	Sagade Muktar Ahmed, R.F. and Sagade Mokthar Ahamed, M.T. and Madanahalli Ankanathappa, S. and Sannathammegowda, K.
Improving Biodegradable Films from Corn Bran Arabinoxylan for Hydrophobic Material and Green Food Packaging	2024	Alahmed, A. and Simsek, S.
Green preparation of licorice flavonoids/ZnO/attapulgite nanocomposites for multifunctional chitosan-based food packaging films	2024	Gao, W. and Mu, B. and Yang, F. and Li, Y. and Wang, A.
Development and characterization of biocomposite films using banana pseudostem, cassava starch and poly(vinyl alcohol): A sustainable packaging alternative	2024	Dilkushi, H.A.S. and Jayarathna, S. and Manipura, A. and Chamara, H.K.B.S. and Edirisinghe, D. and Vidanarachchi, J.K. and Priyashantha, H.
Towards scalable and degradable bioplastic films from Moringa oleifera gum/poly(vinyl alcohol) as packaging material	2024	Ranote, S. and Kowalczuk, M. and Guzenko, N. and Duale, K. and Chaber, P. and MusioÅ‚, M. and Jankowski, A. and Marcinkowski, A. and Kurcok, P. and Chauhan, G.S. and Chauhan, S. and Kumar, K.
Development of breadfruit flour (Artocarpus altilis) with the addition of gelatine as a potential edible film	2024	Khairol Nadia, A.H. and Russly, A.R. and Nur Hanani, Z.A.
Development of multifunctional sustainable packaging from acetylated cellulose micro-nanofibrils (CMNF)	2024	Salem, K.S. and Debnath, M. and Agate, S. and Arafat, K.M.Y. and Jameel, H. and Lucia, L. and Pal, L.
Integration of benzoic acid-loaded nanocellulose fibers on biodegradable poly(3-hydroxybutyrate-co-3-hydroxyvalerate) matrix and its application into food preservation	2024	Thodikayil, A.T. and Kumar, A. and Thakur, V. and Gangalakshmi, V. and Dhingra, S. and Saha, S.
Optimization of Bioplastic Film from Kapok Cellulose Production at Different Acetylation	2024	Poon, J.J. and Cheok, C.Y. and Tan, M.C.
Development of a biodegradable packaging with antimicrobial properties from cassava starch by incorporating Ocimum tenuiflorum extract	2024	Gunathilake, I.A.D.S.R. and Somendrika, M.A.D.
Possibility of storing olive oil in antioxidant biobased pouches made of chitosan and gelatin	2024	Kurek, M. and Descours, E. and Poldan, P. and Julou, A. and Pitois, A. and Klepac, D. and Vallet, N. and GaliÄ‡, K.
Hibiscus Sabdariffa L. Extract as a Natural Additive in Food Packaging Biodegradable Films to Improve Antioxidant, Antimicrobial, and Physicochemical Properties	2024	HernÃ¡ndez-HernÃ¡ndez, F.A. and GÃ³mez-Aldapa, C.A. and Castro-Rosas, J. and Vargas-LeÃ³n, E.A. and Gutierrez, M.C. and Velazquez, G. and JimÃ©nez-Regalado, E.J. and Aguirre-Loredo, R.Y.
Mechanically robust, thermal insulating sustainable foams fully derived from bamboo fibers through high temperature drying	2024	Li, X. and Zhong, T. and Xiao, Y. and Cheng, H. and Chen, H.
Reinforcement of biodegradable SiO2NPs-modified cellulose-gelatin hydrogel films with antioxidant and antibacterial properties as potential food packaging composite	2024	Sagar, S. and Khalid, U. and Azim, W. and Kanwal, M. and Hossain, N.
Development of PBS/Nano Composite PHB-Based Multilayer Blown Films with Enhanced Properties for Food Packaging Applications	2024	Palmieri, F. and Tagoe, J.N.A. and Di Maio, L.
Augmenting barrier efficiency in clay-based starch composite films for enhanced packaging sustainability	2024	Kumari, P. and Kumari, N. and Mohan, C. and Al-Ansari, M.M. and Dixit, S.
Polyhydroxybutyrate (PHB)-Based sustainable bioplastic derived from Bacillus sp. KE4 isolated from kitchen waste effluent	2024	Acharjee, S.A. and Bharali, P. and Ramachandran, D. and Kanagasabai, V. and Gogoi, M. and Hazarika, S. and Koch, P.J. and Dutta, N. and Maadurshni, G.B. and Manivannan, J. and Kumari, S. and Walling, B. and Gogoi, B. and Sorhie, V. and Vishawkarma, V.
Pectin From Fruit Peel Waste: A Sustainable Source for Production of Active Packaging Films	2024	Kanatt, S.R.
Optimization of Nisin and EDTA Concentration in Antimicrobial Film Based on Psyllium Seed Hydrocolloid by Response Surface Methodology	2024	Heydari, S. and Noghabi, M.S. and Moghaddam, M.R.A.
Exploring the effect of corn starch/pea protein blending on the physicochemical and structural properties of biopolymer films and their aging resistance	2024	Choi, I. and Choi, M.H. and Han, J.
Fenugreek seed mucilage-based active edible films for extending fresh fruit shelf life: Antimicrobial and physicochemical properties	2024	Lindi, A.M. and Gorgani, L. and Mohammadi, M. and Hamedi, S. and Darzi, G.N. and Cerruti, P. and Fattahi, E. and Moeini, A.
Highly crystalline, heat resistant and biodegradable copolyesters from fully bio-based bis(pyrrolidone) monomer	2024	Zhu, H. and Hu, H. and Luan, Q. and Lin, C. and Xu, J. and Wang, J. and Ying, W.B. and Zhu, J.
Physicochemical and thermal characterization of the edible shellac films incorporated with oleic acid to enhance flexibility, water barrier and retard aging	2024	Ahuja, A. and Rastogi, V.K.
Fabrication of antimicrobial PCL/EC nanofibrous films containing natamycin and trans-cinnamic acid by microfluidic blow spinning for fruit preservation	2024	Wu, M. and Deng, Z.-A. and Shen, C. and Yang, Z. and Cai, Z. and Wu, D. and Chen, K.
Influence of Crosslinking Concentration on the Properties of Biodegradable Modified Cassava Starch-Based Films for Packaging Applications	2024	Khadsai, S. and Janmanee, R. and Sam-Ang, P. and Nuanchawee, Y. and Rakitikul, W. and Mankhong, W. and Likittrakulwong, W. and Ninjiaranai, P.
Mechanical activation-enhanced metal-organic coordination strategy to fabricate high-performance starch/polyvinyl alcohol films by extrusion blowing	2024	Wu, H. and Li, W. and Liang, Z. and Gan, T. and Hu, H. and Huang, Z. and Qin, Y. and Zhang, Y.
Electrospun superhydrophobic polyvinyl chloride /polydimethylsiloxane-nanodiamond nanocomposite with enhanced antifouling and mechanical properties for fresh produce packaging	2024	Liu, S. and Iepure, M. and Zhou, W. and DeFlorio, W. and Akbulut, M.E.S. and Min, Y.
Swan-feathers inspired smart-responsive sustainable carboxymethyl cellulose/polyvinyl alcohol based food packaging film for robustly integrated Intelligent and Active Packaging	2024	Jiang, H. and Zhao, S. and Li, Z. and Chen, L. and Mo, H. and Liu, X.
Natural lignocellulosic biomass structure inspired CNF/Lignin/PBAT composite film with thermoplastic, antibacterial and UV-blocking abilities	2024	Chen, J. and Chen, X. and Zhang, B. and He, L. and Li, X. and Li, Y. and Zhang, Z. and Zhou, Y. and Jin, W. and He, X. and Liu, H.
Andiroba Oil (Carapa guianensis Aubletet) as a Functionalizing Agent for Titica Vine (Heteropsis flexuosa) Nanofibril Films: Biodegradable Products from Species Native to the Amazon Region	2024	Paiva, C.S.D. and Batista, F.G. and Silva, D.W. and Scatolino, M.V. and Medeiros, D.T.D. and Mascarenhas, A.R.P. and Lago, R.C.D. and Setter, C. and Borges, I.O. and Tonoli, G.H.D. and Souza, T.M.D. and Mendes, L.M. and Bufalino, L. and Alves Junior, F.T. and Felix, F.D.S. and Dias, M.V.
Assessment of Chitosan/Gelatin Blend Enriched with Natural Antioxidants for Antioxidant Packaging of Fish Oil	2024	Kurek, M. and Å Äetar, M. and Nuskol, M. and JanÄi, T. and TanksoiÄ‡, M. and Klepac, D. and ÄŒakiÄ‡ SemenÄiÄ‡, M. and GaliÄ‡, K.
Incorporation of hawthorn pectin/Î²-cyclodextrin-stabilized Pickering emulsion and Titanium dioxide nanoparticles for improving the physical, biological, and release properties of guar gum/agar/sodium alginate-based bilayer films	2024	Yang, Z. and Li, M. and Li, Z. and Li, Y. and Shi, J. and Huang, X. and Sun, Y. and Zhai, X. and Zou, X. and Xiao, J.
Enhancing the Potential of Poly(hydroxybutyrate)/Poly(lactic acid) Films with Olive Oil and Zinc Oxide for Active Food Packaging	2024	Ahuja, S. and Mittal, M. and Aggarwal, N.K. and Arora, S.
An investigation of novel biodegradable flexible copolyester derived from bio-based isosorbide: Synthesis and characterization of poly(butylene-co-isosorbide sebacate)	2024	Jang, H. and Park, S.-I.
Stability and Composting Behaviour of PLAâ€“Starch Laminates Containing Active Extracts and Cellulose Fibres from Rice Straw	2024	Freitas, P.A.V. and GonzÃ¡lez-MartÃ­nez, C. and Chiralt, A.
Soy protein-based films incorporated with co-encapsulated cinnamon and paprika oleoresins	2024	Procopio, F.R. and Ferraz, M.C. and LourenÃ§o, R.V. and Bitante, A.M.Q.B. and Furtado, M.M. and Santâ€™Ana, A.S. and Sobral, P.J.D.A. and Hubinger, M.D.
Electrospinning and electrospraying of polybutylene succinate/esterified cellulose nanofibril composites	2024	Kim, J.-K. and Bandi, R. and Dadigala, R. and Han, S.-Y. and Van Hai, L. and Cho, S.-W. and Ma, S.-Y. and Lee, D.-Y. and Kwon, G.-J. and Lee, S.-H.
Biodegradable poly(3-hydroxybutyrate-co-4-hydroxybutyrate)/curcumin composite film as a smart indicator of food spoilage	2024	Choi, Y.H. and Kim, J.T. and Kim, M.H. and Park, W.H.
Alginate and pH Improve Properties of Soy Protein-based Films	2024	Amado, L.R. and de Souza Silva, K. and Mauro, M.A.
Synthesis and characterization of composite films derived from lemongrass leaves: A valorization approach	2024	Parsai, G. and Patel, P. and Parikh, P.A. and Parikh, J.K.
Incorporation of Artemisia essential oil loaded chitosomes in salep based film for use in toast bread packaging: New generation of active films	2024	Khazani, B. and Almasi, H. and Mohtarami, F. and Amjadi, S.
Noni (Morinda citrifolia) leaf extract incorporated methylcellulose active films: A sustainable strategy for browning inhibition in apple slice packaging	2024	Eelager, M.P. and Masti, S.P. and Chougale, R.B. and Dalbanjan, N.P. and Praveen Kumar, S.K.
Pedalium murex plant-based bioplasticizer reinforced polylactic acid films: A promising approach for biodegradable fruit packaging applications	2024	Sunesh, N.P. and Suyambulingam, I. and Divakaran, D. and Pulikkalparambil, H. and Sanjay, M.R. and Siengchin, S.
Study on poly(butylene adipate-co-terephthalate)/thermoplastic starch/poly((R)-3-hydroxybutyrate-co-(R)-3-hydroxyhexanoate) biodegradable films with enhanced gas barrier properties	2024	Wang, Z. and Tian, H. and Yu, J. and Zheng, G. and Zhao, Y. and Yan, X. and Bian, J. and Pan, H. and Zhang, H. and Tan, Z.
Maleic acid crosslinked starch/polyvinyl alcohol blend films with improved barrier properties for packaging applications	2024	Kumar, R. and Park, K. and Ahn, K. and Ansari, J.R. and Sadeghi, K. and Seo, J.
Production of Polymeric Films from Orange and Ginger Waste for Packaging Application and Investigation of Mechanical and Thermal Characteristics of Biofilms	2024	Moaveni, R. and Ghane, M. and Soltani, P. and Zamani, A. and Ramamoorthy, S.K.
Sorghum starch: Extraction, characterization and film development	2024	de Carvalho, A.P.A. and Silva, V.D.M. and Souza, P.T.F. and Garcia, C.F. and Queiroz, V.A.V. and Junqueira, R.G. and Garcia, M.A.V.T.
Foaming behaviors of poly (butylene adipate-co-terephthalate) with methyl methacrylate-co-glycidyl methacrylate as chain extender	2024	Wang, Z. and Wang, R. and Yan, S. and Sun, S.
The Production of Coating Film with Sweet Potato Starch and Carboxymethylcellulose from Water Hyacinth on Storage Life Extension of Mango (Mangifera indica L.)	2024	Theamdee, P. and Walmuntri, N.
Pullulan-Tween 40 emulsified films containing geraniol: production and characterization as potential food packaging materials	2024	SimÃµes, A. and Ramos, A. and Domingues, F. and LuÃ­s, Ã‚.
Expanding the shelf life of chicken fillets by the use of polylactic acid (PLA) active films: An investigation of orange oil antibacterial potential	2024	Yildiz, E. and Aydogdu Emir, A.
Biocomposite Films of Amylose Reinforced with Polylactic Acid by Solvent Casting Method Using a Pickering Emulsion Approach	2024	Faisal, M. and Kirkensgaard, J.J.K. and JÃ¸rgensen, B. and Ulvskov, P. and RÃ©e, M. and Kang, S. and Andersson, N. and JÃ¸rgensen, M. and Simonsen, J. and Hebelstrup, K.H. and Blennow, A.
Interface interactions driven antioxidant properties in olive leaf extract/cellulose nanocrystals/poly(butylene adipate-co-terephthalate) biomaterials	2024	De Cristofaro, G.A. and Paolucci, M. and Pappalardo, D. and Pagliarulo, C. and Sessini, V. and Lo Re, G.
Optical, thermal, mechanical, and antibacterial properties of polyvinyl alcohol/sodium alginate/ZnMn2O4 nanocomposites films for various optical devices and food packaging applications	2024	Alghamdi, A.M.
Improving the comprehensive properties of gelatin films by transglutaminase and chitosan	2024	Chen, H. and Lan, X. and Zhang, Q. and Liu, H. and Ren, H. and Du, M. and Tang, J.
Antioxidant Edible Films Derived from Belitung Taro Tubers (Xanthosoma sagittifolium) Incorporated with Moringa Leaf Extract (Moringa oleifera)	2024	Rahmawati, S. and Yassaroh, Y. and Theodora, M. and Tahril, T. and Afadil, A. and Santoso, T. and Suherman, S. and Nurmayanti, Y.
The Development of Sustainable Biocomposite Materials Based on Poly(lactic acid) and Silverskin, a Coffee Industry By-Product, for Food Packaging Applications	2024	Petaloti, A.-I. and Achilias, D.S.
Bio-based composite active film/coating from deccan hemp seed protein, taro starch and leaf extract: Characterizations and application in grapes	2024	Dash, D.R. and Singh, S.K. and Singha, P.
Konjac glucomannan/polyvinyl alcohol/citric acidâ€“based active food-packaging films containing Polygonatum sibiricum polysaccharide	2024	Li, K. and Li, Y. and Jin, H. and Feng, B. and Jiang, G.
Carboxymethyl cellulose/gelatin film incorporated with eggplant peel waste-derived carbon dots for active fruit packaging applications	2024	Khan, A. and Riahi, Z. and Kim, J.T. and Rhim, J.-W.
Effects of fatty acid esters on mechanical, thermal, microbial, and moisture barrier properties of carboxymethyl cellulose-based edible films	2024	Mukherjee, S. and Sengupta, A. and Preetam, S. and Das, T. and Bhattacharya, T. and Thorat, N.
Innovative edible film for fresh fruit packaging: Formulation and characterization	2024	Niu, D. and Zhang, J. and Zhou, C. and Mou, L. and Mchunu, N.P. and Zhang, M. and Wang, Z.
Nanofibrillated pulps from Amazonian species as a potential raw material for ecological packaging	2024	Silva, D.W. and Batista, F.G. and Scatolino, M.V. and Mascarenhas, A.R.P. and De Medeiros, D.T. and Denzin Tonoli, G.H. and Mendes, L.M. and De Souza, T.M. and Alves Junior, F.T.
Comprehensive Evaluation of the Physicochemical Attributes, Antioxidant Capacity, and pH-Responsive Behavior of Starch Films Enhanced by Laver Incorporation	2024	Chen, Y. and Zhu, Z. and Ye, Y. and Li, Q. and Yang, T. and Guan, C. and Liu, F.
Innovative use of chitosan/ZnO NPs bio-nanocomposites for sustainable antimicrobial food packaging of poultry meat	2024	Sasidharan, S. and Tey, L.-H. and Djearamane, S. and Ab Rashid, N.K.M. and PA, R. and Rajendran, V. and Syed, A. and Wong, L.S. and Santhanakrishnan, V.K. and Asirvadam, V.S. and Antony Dhanapal, A.C.T.
Characterization of acid-modified polyvinyl alcohol and its application to barrier-coated paper for eco-friendly food packaging	2024	Kwon, H.-J. and Hong, S.-M. and Park, S.-M. and Lee, C.W.
Cellulose-based biomass composite films for plastic replacement: Synergistic UV shielding, antibacterial and antioxidant properties	2024	Huang, X. and Huang, R. and Zhang, Q. and Zhang, Z. and Fan, J. and Huang, J.
A Novel Source of Lignin from Date Palm Leaves as a Reinforcing Agent for Fabrication of Carboxymethyl Cellulose-Based Active Food Packaging Film	2024	Riaz, A. and Mostafa, H. and Lawal, K.G. and Sivapragasam, N. and Ramachandran, T. and Hamed, F. and Manikas, I. and Sundarakani, B. and Stathopoulos, C. and Maqsood, S.
Isolation of microcrystalline cellulose (MCC) from pistachio shells and preparation of carrageenan-based composite films	2024	Park, S.-Y. and Kim, H.-L. and Her, J.-Y.
Preparation of Poly(L-lactide)-b-poly(ethylene glycol)-b-poly(L-lactide)/Zinc Oxide Nanocomposite Bioplastics for Potential Use as Flexible and Antibacterial Food Packaging	2024	Srisuwan, Y. and Srihanam, P. and Rattanasuk, S. and Baimark, Y.
Development of a Biopolymer-Based Anti-Fog Coating with Sealing Properties for Applications in the Food Packaging Sector	2024	Ghaani, M. and Soltanzadeh, M. and Carullo, D. and Farris, S.
Special interface structure and properties for compatible packaging film from biodegradable poly (butylene adipate-co-terephthalate)/corn starch composite	2024	Ren, M. and Liu, Y. and Koranteng, E. and Weng, F. and Wu, Q.
Physicochemical Properties of Cellulose Nanocrystals Extracted from Postconsumer Polyester/Cotton-Blended Fabrics and Their Effects on PVA Composite Films	2024	Baloyi, R.B. and Sithole, B.B. and Chunilall, V.
Valorization of Active Agent Nanochitosan-Catechin in Development Mechanical Properties Based on Polylactid Acid (PLA)-Polycaprolactone (PCL) Mixture	2024	Rihayat, T. and Safitri, A. and Izzati, I.A.
Biodegradation behavior of poly (lactic acid) samples obtained by three-dimensional printing: Influence of temperature and pigment presence	2024	Gonzaga, G.L. and Babetto, A.S. and GonÃ§alves, L.M.G. and Bettini, S.H.P. and Souza, A.M.C.
Maize bran arabinoxylans mediated green synthesis of silver nanoparticles and their incorporation in gelatin-based packaging film	2024	Raza, M.A. and Ahmad, A. and Saeed, F. and Hussain, M. and Afzaal, M. and Rasheed, A.
Characterization of hemicellulose-carboxymethyl cellulose blend films: Enhancement of the physicochemical, thermal, and mechanical properties	2024	Abu Hassan, N.A. and Fazlina, F. and Teng, L.P. and Nurul Fazita, M.R. and Leh, C.P. and Kosugi, A. and Arai, T. and Chen, R.S. and Mohamad Haafiz, M.K.
Active Packaging for Strawberry and Coriander: A Natural Extract Impregnated Paper	2024	Pawde, S. and Chaudhari, S.R. and Matche, R.S.
Sustainable Straws from Agricultural Waste Fibers with Excellent Toughness, Water Resistance, and Biodegradability	2024	Yi, Z. and Fu, S. and Wang, Y. and Ai, J. and Hu, C. and Leu, S.-Y. and Halim, A.
Characterization of biodegradable bi-layer films from thermoplastic starch and poly-l-lactic acid	2024	Parlak, M.E. and Uzuner, K. and Ozdemir, S. and Kirac Demirel, F.T. and Dundar, A.N. and Sahin, O.I. and Dagdelen, A.F. and Odabas, H.I. and Saricaoglu, F.T.
Polyols and polyurethane foams based on chitosans of various molecular weights	2024	StrzaÅ‚ka, A.M. and DÄ™bska, B. and Lubczak, J.
Effect on thermal, mechanical, and biodegradable properties of plasma-treated fish scale powder/linear low-density polyethylene polymer composite films	2024	Ackah, M.B. and Panickar, R. and Rangari, V.K.
Preparation of waste paper fiber-reinforced biodegradable polybutylene adipate terephthalates (PBATs) and their feasible evaluation for food package films with high oxygen barrier and antistatic performances	2024	Chang, Y.-P. and Rwei, S.-P. and Liao, S.-J. and Chen, C.-M. and Liu, L.-C.
Cellulose-based intelligent packaging films with antibacterial, UV-blocking, and biodegradable properties for shrimp freshness monitoring	2024	Yue, C. and Wang, M. and Zhou, Z. and You, Y. and Wang, G. and Wu, D.
The Applications of Lime (Citrus aurantifolia) Essential Oil as a Functional Ingredient in Gelatin/Kappa-Carrageenan Composite Films for Active Packaging	2024	Abbas Shah, Y. and Bhatia, S. and Al-Harrasi, A. and Naseer, A. and Jawad, M. and Khan, T.S. and DÄ±blan, S. and Koca, E. and Aydemir, L.Y.
Preparation and characterization of amphiphilic, biodegradable, waterborne polyurethanes without using organic solvent and catalyst	2024	Yang, Z.
Gallic acid crosslinked peanut protein-corn starch composite edible films produced at alkaline pH with ultrasound application	2024	Ertan, K. and Sahin, S. and Sumnu, G.
Eggshell powder as a bio-filler for starch and gelatin: Ternary biodegradable composite films manufactured by extrusion compression molding	2024	Li, T. and Li, R. and Luo, H. and Peng, L. and Wang, J. and Li, S. and Zhou, M. and Yuan, X. and Zhang, Z. and Wu, H.
All-Biomass-Derived Nanocomposite Films of Pullulan/Lactate-Nanocellulose/Hydrophobic Lignin for Eco-friendly and Practical Plastic Food-Packaging Alternatives	2024	Ding, Y. and Liu, M. and Zhang, F. and Zhong, B. and Yang, T. and Ding, X. and Liu, C. and Zhang, P. and Chi, Z.
Synthesis of full bio-based, fast degradable, and high strength copolyesters: Poly(butylene succinate-sebacicate-salicylicate-malicate)	2024	Chen, Y. and Pan, K. and Fei, X. and Fan, Y. and Mai, K. and Jiao, J. and Zeng, X. and Fu, Q. and Li, J.
Nanocellulose-based optical and radio frequency transparent barrier coating for food packaging	2024	Kim, M. and Lim, T. and Park, H. and Baek, K.-Y. and Jeong, Y. and Sohn, D. and Cho, K.Y. and Cho, S.
Sustainable and Ecological Poly (Vinyl Alcohol)/Agave Fiber-Based Films: Structural Features post Composting Process	2024	Sifuentes-Nieves, I. and Flores-Silva, P.C. and Ledezma-Perez, A.S. and Hernandez-Gamez, J.F. and Gonzalez-Morones, P. and Saucedo-Salazar, E. and Hernandez-Hernandez, E.
Highly flexible carbon nitride-polyethylene glycol-cellulose acetate film with photocatalytic antibacterial activity for fruit preservation	2024	Zhang, M. and Liu, S. and Gao, X. and Jiang, X. and Zhang, E. and Fan, H. and Zhu, S.
Cellulose fiber-based and engineered capillary foam toward a sustainable, recyclable, and high-performance cushioning structural material	2024	Su, Y. and Wei, Y. and He, Y. and Chen, G.
The role of extracted Patchouli residue microparticle on the mechanical and microbial properties macroalgae biopolymer	2024	Muhammad, S. and Abdullah, C.K. and Ahmad, A. and H.P.S., A.K. and Yahya, E.B. and Ernawati, E. and Lufika, R.D. and Alomar, S.Y. and Irshad, S.
Preparation, characterization, and application of pH-responsive biodegradable intelligent indicator film based on rose anthocyanins	2024	Wang, C. and Lu, Y. and An, X. and Wang, Y. and Wang, N. and Song, Y. and Hu, N. and Ren, M.
Valorization of a by-product of the yerba mate industry by assembling with cassava starch adhesive for packaging material production	2024	Monroy, Y. and GarcÃ­a, M.A. and Deladino, L. and Rivero, S.
Characterization of extruded films based on poly (butylene succinate) blends to utilize a partially degraded poly (butylene adipate-co-terephthalate)	2024	ConceiÃ§Ã£o, P.C.G. and Lemos, P.V.F. and Santana, J.S. and Correia, P.R.C. and Cardoso, L.G. and de Jesus Assis, D. and da Rocha, L.P.G. and Marcelino, H.R. and de Souza Ferreira, E. and da Silva, J.B.A. and de Souza, C.O.
Preparation and characterization of green-based anti-ultraviolet and antidripping biodegradable film	2024	Zhang, L. and Li, F. and Xie, D. and Li, Y.
A Sensory Shelf-Life Study for the Evaluation of New Eco-Sustainable Packaging of Single-Portion Croissants	2024	Tolve, R. and Sportiello, L. and Rainero, G. and Pelattieri, A. and Trezzi, M. and Favati, F.
Self-supported Films of Amburana cearensis Bipolymer as an Alternative for Biodegradable Packaging	2024	Pinto, R.M. and Cunha, J.N.B. and da Silva, J.R.T. and de AraÃºjo, R. and de Oliveira Farias, E.A. and da Silva Barud, H. and Nunes, L.C.C. and Eiras, C.
Enhancing fresh pear preservation with UV-blocking film coatings based on Îº-carrageenan, cassava starch, and copper oxide particles	2024	da Costa, J.C.M. and Bruni, A.R.S. and Jesus, G.A.M. and Alves, E.S. and de Oliveira S. JÃºnior, O. and Martins, A.F. and Bonafe, E.G.
Enhancing the properties of soy protein isolate and dialdehyde starch films for food packaging applications through tannic acid crosslinking	2024	Zhao, Y. and Tian, R. and Zhang, Q. and Jiang, L. and Wang, J. and Zhang, Y. and Sui, X.
A Highly Hydrophobic Sustainable Starch/Gelatin-Beeswax Biodegradable Film: Easy to Industrial Scale-Up, Recyclable, and Suitable for Multiple Packaging Application Scenarios	2024	Cheng, Y. and Wang, W. and Hou, H. and Cui, B.
Enhancing Mechanical Properties of Corn Bran Arabinoxylan Films for Sustainable Food Packaging	2024	Alahmed, A. and Simsek, S.
Development of highly biodegradable and sustainable films based on pequi pulp	2024	da Silva, A.O. and Fakhoury, F.M. and Fonseca, G.G.
Development and Characterization of an Active Transparent Biodegradable Tara Gum Film Incorporated with Lavandula angustifolia Essential Oil	2024	Hosseini, A.R. and Zahabi, N. and Pazhouhandeh, F. and Sharif, F.
A proof-of-concept study on a fully biobased and degradable polymer network based on vanillin and myrcene	2024	LÃ¶ser, P.S. and Lamouroux, A. and Meier, M.A.R. and Llevot, A.
Biodegradable PBAT/PLA blend films incorporated with turmeric and cinnamomum powder: A potential alternative for active food packaging	2024	de Castro, L.L.R.L. and Silva, L.G.L. and Abreu, I.R. and Braz, C.J.F. and Rodrigues, S.C.S. and Moreira-AraÃºjo, R.S.D.R. and Folkersma, R. and de Carvalho, L.H. and Barbosa, R. and Alves, T.S.
Development of Plumeria alba extract supplemented biodegradable films containing chitosan and cellulose derived from bagasse and corn cob waste for antimicrobial food packaging	2024	Latif, S. and Ahmed, M. and Ahmed, M. and Ahmad, M. and Al-Ahmary, K.M. and Ali, I.
Engineering eco-friendly and biodegradable biomass-based multifunctional antibacterial packaging films for sustainable food preservation	2024	Dang, X. and Du, Y. and Wang, X.
Valorization of edible films based on chitosan/hydroxyethyl cellulose/olive leaf extract and TiO2-NPs for preserving sour cream	2024	El-Sayed, S.M. and El-Sayed, H.S. and Hashim, A.F. and Youssef, A.M.
Development and characterization of cranberry pomace extract incorporated and vitamin E fortified edible films as an edible separation sheet for fruit leather	2024	Jung, J. and Loe, C.C. and Zhao, Y.
Transparent Cellulose/Multi-Walled Carbon Nanotube Hybrids with Improved Ultraviolet-Shielding Properties Prepared from Cotton Textile Waste	2024	Xu, Z. and Ma, Y. and Yao, X. and Wang, H. and Zhang, Q. and Ma, Q. and Zhang, Z. and Xia, G. and Zhang, J. and Zhang, F.
Sustainable utilization of valorized agro-wastes for active and intelligent packaging of processed meats	2024	Khalil, R.K.S. and Abdelrahim, D.S. and Khattab, S.A.N.
Potential of gelatin/chitosan nanocomposite films loaded withÂ L. nobilisÂ nanoemulsions for preservation of refrigerated ostrich meat-based hamburgers	2024	Ghaderi, F. and Shakerian, A. and Mashak, Z. and Rahimi, E. and Jafari, S.M.
Oleic acid decorated kraft lignin as a hydrophobic and functional filler of cellulose acetate films	2024	Shorey, R. and Mekonnen, T.H.
Starch-fiber foaming biodegradable composites with polylactic acid hydrophobic surface	2024	Yang, J. and Li, Y. and Li, X. and Ji, M. and Peng, S. and Man, J. and Zhou, L. and Li, F. and Zhang, C.
Humidity-adjustable functional gelatin hydrogel/ethyl cellulose bilayer films for active food packaging application	2024	Shan, P. and Wang, K. and Sun, F. and Li, Y. and Sun, L. and Li, H. and Peng, L.
Chitosan films incorporating jatobÃ¡ fruit (Hymenaea courbaril L.) peel extract: physicochemical, morphological, thermal and bioactive properties	2024	de Almeida Soares, L. and de Aquino Santana, L.C.L.
Sustained release, antimicrobial, and antioxidant properties of modified porous starch-based biodegradable polylactic acid/polybutylene adipate-co-terephthalate/thermoplastic starch active packaging film	2024	Gui, H. and Ma, W. and Cao, Y. and Chao, H. and Fan, M. and Dong, Q. and Li, L.
Biodegradable film based on mucilage of fenugreek seeds and eggplant skin powder with copper nanoparticles and rosemary essential oil, investigation of its physicochemical properties	2024	Khakpour, F. and Pirsa, S.
Recycling of Pouteria campechiana pericarp waste for production of edible fresh-keeping film and its preservation effect on tilapia meat	2024	Liu, R. and Chen, Z. and Li, Y. and Zhang, L. and Wang, S. and Huang, C.
UV blocking edible films based on corn starch/moringa gum incorporated with pine cone extract for sustainable food packaging	2024	Nayak, B. and Jain, P. and Kumar, L. and Mishra, A.A. and Gaikwad, K.K.
Konjac glucomannan films incorporated pectin-stabilized Mandarin oil emulsions: Structure, properties, and application in fruit preservation	2024	Liu, Y. and Cheng, Y. and Yu, X. and Zhu, J. and Chen, K. and Kuang, Y. and Wu, K. and Jiang, F.
Fabrication of biodegradable and antibacterial films of chitosan/polyvinylpyrrolidone containing Eucalyptus citriodora extracts	2024	Aldalbahi, A. and Thamer, B.M. and Abdulhameed, M.M. and El-Newehy, M.H.
Optimizing Edible Film Production from Red Pitaya Peel Powder, Konjac Glucomannan and Kappa Carrageenan	2024	Putri, W.D.R. and Rahma, R.A. and Wardana, A.A. and Wijayanti, Z.H. and Nur, M. and Mubarok, A.Z.
Citric acid cross-linked biopolymeric nanofibers containing Zataria multiflora extract, an environmentally friendly active food packaging system	2024	Tayebi, L. and Bayat, F. and Mahboubi, A. and Kamalinejad, M. and Haeri, A.
Effect of Poly(propylene carbonate) on Properties of Polylactic Acid-Based Composite Films	2024	Chen, K. and Zhang, X. and Wang, Z. and Sun, C. and Tan, H. and Zhang, Y.
Starch-based biodegradable composites: Effects of in-situ re-extrusion on structure and performance	2024	Wang, L. and Li, D. and Ye, L. and Zhi, C. and Zhang, T. and Miao, M.
Biodegradable Biocomposite of Starch Films Cross-Linked with Polyethylene Glycol Diglycidyl Ether and Reinforced by Microfibrillated Cellulose	2024	GonzÃ¡lez-PÃ©rez, M.M. and LomelÃ­-RamÃ­rez, M.G. and Robledo-Ortiz, J.R. and Silva-GuzmÃ¡n, J.A. and ManrÃ­quez-GonzÃ¡lez, R.
Improving the Properties of Gelatin-Based Films by Incorporation of â€œPitangaâ€ Leaf Extract and Crystalline Nanocellulose	2024	Tessaro, L. and Pereira, A.G.R. and Martelli-Tosi, M. and Sobral, P.J.D.A.
Attempts to Obtain Material Based on Polyvinyl Alcohol with Barrier Properties against Water Vapor	2024	Pop, L.M. and Mihaly Cozmuta, A. and Nicula, C. and Mihaly Cozmuta, L. and Peter, A.
Onion peel extract as milk freshness indicator in biopolymer-based intelligent packaging films	2024	Devi, D. and Kumar, S. and Mukherjee, A.
Corn cob nanocellulose packaging for increasing the shelf life of food products	2024	Cheran, E. and Sharmila Rahale, C. and Divyabharathi, P. and Viswanathan, C. and Narayanan, L.
A novel biopolymeric composite edible film based on sunnhemp protein isolate and potato starch incorporated with clove oil: Fabrication, characterization, and amino acid composition	2024	Rawat, R. and Saini, C.S.
Synergistic impact of heat and salicylic acid pretreatment on gluten films: Characterization and functional properties	2024	Rasheed, F. and Saeed, M.B. and Fatima, S. and Sajjad, A. and Khan, M.A. and Kayani, W.K.
Recoverable and degradable carboxymethyl chitosan polyelectrolyte hydrogel film for ultra stable encapsulation of curcumin	2024	Zhang, Y. and Guo, D. and Shen, X. and Tang, Z. and Lin, B.
Effects of PVA and yerba mate extract on extruded films of carboxymethyl cassava starch/PVA blends for antioxidant and mechanically resistant food packaging	2024	GÃ³mez-Bachar, L. and Vilcovsky, M. and GonzÃ¡lez-Seligra, P. and FamÃ¡, L.
High performance poly(L-lactic acid)-based film by one-step synthesis of poly (L-lactic acid-co-butylene itaconate-co-glycolic acid) for efficient preservation of yogurt storage	2024	Sun, T. and Li, Y. and Wang, Y. and Yang, Q. and Du, J. and Hu, J. and Dong, T. and Yun, X.
Development of poly(butylene adipate-co-terephthalate) composites with high thermal oxidation stability using Chrysanthemum morifolium extract as a natural additive	2024	Kong, Z. and Li, Y. and Zhuang, T. and Zhang, J. and Wang, Q. and Yu, Q. and Cheng, G. and Wang, Z. and Han, Y.
Fine extraction of cellulose from corn straw and the application for eco-friendly packaging films enhanced with polyvinyl alcohol	2024	Zhang, X. and Fang, C. and Cheng, Y. and Li, M. and Liu, J.
Novel chitosan-based smart bio-nanocomposite films incorporating TiO2 nanoparticles for white bread preservation	2024	Devi, N. and Bansal, N. and Sharma, S. and Dubey, S.K. and Kumar, S.
Z-scheme heterojunction g-C3N4-TiO2 reinforced chitosan/poly(vinyl alcohol) film: Efficient and recyclable for fruit packaging	2024	Gao, X. and Cao, L. and Wang, L. and Liu, S. and Zhang, M. and Li, C. and Waterhouse, G.I.N. and Fan, H. and Xu, J.
Utilization of peanut shell for the fabrication of composite films: a novel biomaterial	2024	Talha, M. and Maan, A.A. and Khan, M.K.I. and Asif, M. and Riaz, S. and Afzaal, M.
Curcumin and silver nanoparticles loaded antibacterial multifunctional pectin/gelatin films for food packaging applications	2024	Li, S. and Wei, N. and Wei, J. and Fang, C. and Feng, T. and Liu, F. and Liu, X. and Wu, B.
Enhanced antibacterial and antioxidant activities of chlorogenic acid loaded sweet whey/starch active films for edible food packaging	2024	Dai, X. and Dong, F. and Dong, Z. and Bai, Z. and Mao, L.
Enhancing the bioavailability and antioxidant activity of natamycin E235â€“ferulic acid loaded polyethylene glycol/carboxy methyl cellulose films as anti-microbial packaging for food application	2024	Abdin, M. and Naeem, M.A. and Aly-Aldin, M.M.
Sunflower oil-based polyurethane/graphene composite: Synthesis and properties	2024	Suthar, V. and Asare, M.A. and Sahu, P. and Gupta, R.K.
Coconut husk-lignin derived carbon dots incorporated carrageenan based functional film for intelligent food packaging	2024	Sangeetha, U.K. and Sudhakaran, N. and Parvathy, P.A. and Abraham, M. and Das, S. and De, S. and Sahoo, S.K.
Enhanced antifungal properties of poly(butylene succinate) film with lignin nanoparticles and trans-cinnamaldehyde for mango packaging	2024	Nuamduang, P. and Auras, R. and Winotapun, C. and Hararak, B. and Wanmolee, W. and Leelaphiwat, P.
Preparation, characterization and decomposition test on Tapanuli organoclay reinforced cellulose acetate/cellulose acetate butyrate blend composites	2024	Juwono, A.L. and Krisnandi, Y.K. and Al Abrar, G. and Saragi, I.R. and Muiz, L.J.
An Innovative Layer-by-Layer Edible Coating to Regulate Oxidative Stress and Ascorbateâ€“Glutathione Cycle in Fresh-Cut Melon	2024	Cice, D. and Ferrara, E. and Pecoraro, M.T. and Capriolo, G. and Petriccione, M.
Self-reinforced multifunctional starch nanocomposite film for litchi fruit postharvest preservation	2024	Yu, Y. and Zhou, J. and Chen, Q. and Xie, F. and Zhang, D. and He, Z. and Cheng, S. and Cai, J.
Development of high-barrier composite films for sustainable reduction of non-biodegradable materials in food packaging application	2024	Zeng, J. and Ma, Y. and Li, P. and Zhang, X. and Gao, W. and Wang, B. and Xu, J. and Chen, K.
Molecular dissociation of DTMS tailoring cellulose regeneration and hydrophobic modification for building highly transparent cellulose films	2024	Huang, C. and Gao, Y. and Chen, Y. and Shen, Y. and Yu, H.-Y.
Potential of PinhÃ£o husk (Araucaria angustifolia) as a structural reinforcement agent in the properties of edible films of PinhÃ£o flour and gelatin	2024	De Santana Neto, D.C. and Paiva, T.S. and Dos Santos, R.W.S. and Helm, C.V. and Da Silva, F.A.P. and De Matos Jorge, L.M. and Jorge, R.M.M.
Exploring the effects of montmorillonite and halloysite nanotubes on mechanical, optical and barrier properties of poly (butylene adipate-co-terephthalate) blown films: Implications for sustainable packaging and food storage	2024	GarcÃ­a-Carrillo, M. and GonzÃ¡lez-Granados, I. and HernÃ¡ndez-LÃ³pez, A.A. and Espinoza-MartÃ­nez, A.B.
The use of active compounds to shape the quality of active double-layer films based on furcellaran intended for packaging salad-dressing â€“ Assessment of utilitarian and storage properties	2024	Nowak, N. and Cholewa-WÃ³jcik, A. and Tkaczewska, J. and Grzebieniarz, W. and Tkacz, K. and Modzelewska-KapituÅ‚a, M. and ZduÅ„czyk, W. and KopeÄ‡, M. and JamrÃ³z, E.
Optimization and characterization of biodegradable films from chicken gelatin crosslinked with oxidized phenolic compounds	2024	Erge, A. and GÃ¼ler, B.Z. and Eren, Ã–.
Fabrication of nano filler doped PVA/starch biodegradable composites with enhanced thermal conduction, water barrier and antimicrobial performance for food industry	2024	Sultana, S. and Imran, S. and Naveed, A. and Hussain, S. and Khattak, R. and Shah, L.A. and Rehan, K. and Rehan, I. and Rehman, M.U. and Hashmat, U. and Haider, F.
Development of extrusion blown films of poly(3-hydroxybutyrate-co-3-hydroxyvalerate) blends for flexible packaging	2024	Le Delliou, B. and Vitrac, O. and Benihya, A. and Guinault, A. and Domenek, S.
Mechanically robust multifunctional starch films reinforced by surface-tailored nanofibrillated cellulose	2024	Tian, J. and Kong, Y. and Qian, S. and Zhang, Z. and Xia, Y. and Li, Z.
Integration of Stiffness, Ductility, Heat Resistance, and Transparency for Polylactide Films by Manipulation of Amorphous Chain Networks and Oriented Nanocrystals	2024	Wei, Q.-Y. and Huang, J.-Z. and Jia, D.-Z. and Lei, J. and Huang, H.-D. and Lin, H. and Xu, J.-Z. and Zhong, G.-J. and Li, Z.-M.
Valorization of bio-calcium carbonate based Chamelea gallina shell waste fillers in shape memory polymer composites	2024	SelÃ§uk Pekdemir, S. and Onay, H. and Ã–zen Ã–ner, E. and Pekdemir, M.E. and KÃ¶k, M. and AteÅŸ, B. and AydoÄŸdu, Y. and DalgÄ±Ã§, G.
Nanometals incorporation into active and biodegradable chitosan films	2024	Dordevic, S. and Dordevic, D. and Tesikova, K. and Sedlacek, P. and Kalina, M. and Vapenka, L. and Nejezchlebova, M. and Treml, J. and Tremlova, B. and KoudelkovÃ¡ MikulÃ¡Å¡kovÃ¡, H.
Optimizing slurry preparation for improved mechanical and physical characteristics of nata de coco-based edible packaging	2024	Andriani, D. and Karina, M. and Priatni, S. and Apriyana, A.Y. and Srikandace, Y. and Fudholi, A.
Bitter potato starch-based film enriched with copaiba leaf extract obtained using supercritical carbon dioxide: Physicalâ€“mechanical, antioxidant, and disintegrability properties	2024	PÃ©rez-CÃ³rdoba, L.J. and SÃ¡nchez-Pizarro, A. and VÃ©lez-Erazo, E.M. and PeÃ±a-Carrasco, E.F. and Pasquel-ReÃ¡tegui, J.L. and MartÃ­nez-Tapia, P. and Velezmoro-SÃ¡nchez, C.
Exploring the efficacy of various essential oils in chitosan-based composite biopolymer films for food packaging	2024	Thiyagamoorthy, U.M. and Sadayandi, G. and Jeyaraj, S. and Thangarasu, S. and Wadaan, M.A. and Baabbad, A. and Vafaeva, K.M. and Packialakshmi, J.S.
Biomass derived cellulose nanofiber loaded PVA-nanocurcumin coating for extending the shelf life of Mandarin oranges (Citrus reticulata)	2024	Anjana Krishna, S.V. and Umadevi, S. and Midhun Dominic, C.D. and Parameswaranpillai, J. and Asha Bhanu, A.V. and Susan George, J. and Sreedevi, T. and Thomas, S. and Poornima Vijayan, P.
Reusable, Recyclable, and Biodegradable Heat-Shrinkable Melt Cross-Linked Poly(butylene adipate-co-terephthalate)/Pulp Biocomposites for Polyvinyl Chloride Replacement	2024	Avella, A. and Salse, M. and Sessini, V. and Mincheva, R. and Lo Re, G.
Îovel Polylactic Acid/Tetraethyl Citrate Self-Healable Active Packaging Films Applied to Pork Filletsâ€™ Shelf-Life Extension	2024	Karabagias, V.K. and Giannakas, A.E. and Andritsos, N.D. and Moschovas, D. and Karydis-Messinis, A. and Leontiou, A. and Avgeropoulos, A. and Zafeiropoulos, N.E. and Proestos, C. and Salmas, C.E.
Designing of chitosan/gelatin based nanocomposite films integrated with Vachellia nilotica gum carbon dots for smart food packaging applications	2024	Parveen, S. and Nazeer, S. and Chotana, G.A. and Kanwal, A. and Batool, B. and Bukhari, N. and Yaqoob, A. and Talib, F.
Effect of using biodegradable film constituting red grape anthocyanins as a novel packaging on the qualitative attributes of emergency food bars during storage	2024	Yekta, R. and DabbaghÂ Moghaddam, A. and Hosseini, H. and Sharifan, A. and Hadi, S. and Hosseini-Shokouh, S.-J.
Poly(butylene adipate-co-terephthalate)/Polylactic Acid/Tetrapod-Zinc Oxide Whisker Composite Films with Antibacterial Properties	2024	Zhao, Z. and Balu, R. and Gangadoo, S. and Duta, N.K. and Choudhury, N.R.
Preparation of shrink-resistant environmentally friendly foam	2024	Tian, H. and Wang, Z. and Yu, J. and Zhao, Y. and Pan, H. and Bian, J. and Han, L. and Wang, Z. and Zhang, H.
Release behavior of natural antimicrobial agents with lignin nanoparticles from Poly(butylene succinate) films in vapor phase application	2024	Nuamduang, P. and Chonhenchob, V. and Wadaugsorn, K. and Winotapun, C. and Hararak, B. and Wanmolee, W. and Leelaphiwat, P.
Synergistic evolution of stable bioactivity and better mechanical strength in polyvinyl alcohol and sweet lime peel film	2024	Arora, R. and Agarwal, A. and Haleem, R. and Shukla, S.K.
Enhanced carbohydrate-based plastic performance by incorporating cerium-based metal-organic framework for food packaging application	2024	Jafarzadeh, S. and Golgoli, M. and Azizi-Lalabadi, M. and Farahbakhsh, J. and Forough, M. and Rabiee, N. and Zargar, M.
Valorization of Cork Stoppers, Coffee-Grounds and Walnut Shells in the Development and Characterization of Pectin-Based Composite Films: Physical, Barrier, Antioxidant, Genotoxic, and Biodegradation Properties	2024	Cruz, R.M.S. and Rainer, B. and Wagner, I. and Krauter, V. and JanalÃ­kovÃ¡, M. and Vicente, A.A. and Vieira, J.M.
Development of Rice Husk and Sawdust Mycelium-Based Bio-composites: Optimization of Mechanical, Physical and Thermal Properties	2024	Mbabali, H. and Lubwama, M. and Yiga, V.A. and Were, E. and Kasedde, H.
Development of sustainable ternary bionanocomposite film reinforced with nanocellulose and nanoclay for microbial efficacy	2024	Tatagar, A.M. and Moodi, J.I. and Vanti, G.L. and Murgunde, B.
Synergistic impact of natural gums and crosslinkers on the properties of oilseed meals based biopolymeric films	2024	Rani, R. and Badwaik, L.S.
Multifunctional Ti3C2Tx MXene-reinforced thermoplastic starch nanocomposites for sustainable packaging solutions	2024	Dong, M. and Bilotti, E. and Zhang, H. and Papageorgiou, D.G.
Fabrication of nanocomposite gelatin-based film by the pickering emulsion containing nanoparticles of chitin	2024	Farokhi, N.M. and Milani, J.M. and Amiri, Z.R.
Preparation and characterisation of polyvinyl alcohol/glycerol blend thin films for sustainable flexibility	2024	Jamali, A.R. and Shaikh, A.A. and Dad Chandio, A.
Safe and sustainable food packaging: Argemone albiflora mediated green synthesized silver-carrageenan nanocomposite films	2024	Kumari, S. and Kumari, A. and Sharma, R.
Evaluation of water diffusion, water vapor permeability coefficients, physicochemical and antimicrobial properties of thin films of nopal mucilage, orange essential oil, and orange pectin	2024	Mora-Palma, R.M. and Martinez-Munoz, P.E. and Contreras-Padilla, M. and Feregrino-Perez, A. and Rodriguez-Garcia, M.E.
TEMPO-Oxidized Nanocellulose Films Modified by Tea Saponin Derived from Camellia oleifera: Physicochemical, Mechanical, and Antibacterial Properties	2024	Jiang, N. and Hu, Y. and Cheng, Y.
Sugar kelp Saccharina latissima extract as an innovative ingredient for chitosan films: Case study as cheese slice separators	2024	FlÃ³rez, M. and Lopez-Sanchez, P. and VÃ¡zquez, M. and CazÃ³n, P.
Biodegradable films from the lignocellulosic fibers of wheat straw biomass and the effect of calcium ions	2024	Ahmed, S. and Janaswamy, S. and Yadav, M.P.
Valorization of guinea grass seed (Megathyrsus maximus): Synthesis and utilization of cellulose microfiber to reinforce esterified and cross-linked guinea starch films	2024	Deep, D. and Kumar, Y. and Bist, Y. and Saxena, D.C.
Gelatin films reinforced by tannin-nanocellulose microgel with improved mechanical and barrier properties for sustainable active food packaging	2024	Li, M. and Guo, L. and Mu, Y. and Huang, X. and Jin, L. and Xu, Q. and Wang, Y.
Selection of processing parameters for the integrated supercritical CO2 extraction from green tea leaves and extract impregnation onto starch-chitosan based films	2024	Milovanovic, S. and Lukic, I. and Krgovic, N. and Tadic, V. and Radovanovic, Z. and TyÅ›kiewicz, K. and Konkol, M.
Effect of Adding Red Propolis to Edible Biodegradable Protein Films for Coating Grapes: Shelf Life and Sensory Analysis	2024	Filgueiras, C.T. and Fakhouri, F.M. and Garcia, V.A.D.S. and Velasco, J.I. and Nogueira, G.F. and Ramos da Silva, L. and Oliveira, R.A.D.
Bioinspired pullulan-starch nanoplatelets nanocomposite films with enhanced mechanical properties	2024	Xiao, Q. and Dai, M. and Huang, M. and Lim, L.-T.
Active Films of Cassava Starch Incorporated with Carvacrol Nanocapsules	2024	KrÃ¼mmel, A. and Pagno, C.H. and Malheiros, P.D.S.
Eco-friendly antibacterial/antioxidant photoluminescent film based on gelatin/phycocyanin liposome/zero-valent nano iron/gold-iridium pigment	2024	Eslami, A. and Pirsa, S. and Mohtarami, F. and Bener, M.
Gelatin/calcium-caseinate films loaded with petitgrain essential oil for sustainable food packaging	2024	Bhatia, S. and Shah, Y.A. and Al-Harrasi, A. and Jawad, M. and DÄ±blan, S. and Khan, T.S. and Koca, E. and Aydemir, L.Y.
Eco-Friendly, Biodegradable Starch-Based Packaging Materials with Antioxidant Features	2024	Bajer, D.
Biodegradable, high mechanical strength, and eco-friendly pectin-based plastic film	2024	Qiang, T. and Ren, W. and Chen, L.
Isolation and characterization of novel bioplasticizers from rose (Rosa damascena Mill.) petals and its suitability investigation for poly (butylene adipate-co-terephthalate) biofilm applications	2024	Edayadulla, N. and Divakaran, D. and Chandraraj, S.S. and Suyambulingam, I. and Jayamani, E. and Sanjay, M.R. and Siengchin, S.
Modified rice husk as component in recyclable and biodegradable epoxy thermosets	2024	Yiga, V.A. and Subramaniyan, S. and Kalita, N.K. and Lubwama, M. and Hakkarainen, M.
Synthesis of lignin-based polyurethane (LPU) and fabrication of degradable mulch film through LPU coating on cellulose paper	2024	Gao, S. and Zhao, J. and Yang, C. and Zhang, Y. and Fu, Y. and Zhang, A. and Yang, X. and Wang, Z. and Tian, G.
Sustainably sourced, water-soluble biofilms based on keratin constructed through two crosslinking modes: Turning waste into useful materials	2024	Zhang, Y. and Luo, H. and Xue, C. and Ji, D. and Wen, Y. and Li, Z. and Li, Y. and Li, Y.
Experimental synthesis and characterization of PVA-fumaric acid cross-linked biodegradable films: Implications as a sustainable matrix for composites	2024	Sharma, P. and Agrawal, P.K. and Singh, V.K. and Bhaskar, J. and Verma, A. and Chauhan, S.
Electrospun films incorporating humic substances of application interest in sustainable active food packaging	2024	Venezia, V. and Prieto, C. and Verrillo, M. and Grumi, M. and Silvestri, B. and Vitiello, G. and Luciani, G. and Lagaron, J.M.
Effect of Operational Variables on Supercritical Foaming of Caffeic Acid-Loaded Poly(lactic acid)/Poly(butylene adipate-co-terephthalate) Blends for the Development of Sustainable Materials	2024	Rivera, P. and Torres, A. and Romero, J. and AlarcÃ³n, Ã. and MartÃ­nez, S. and Arrieta, M.P. and RodrÃ­guez-Mercado, F. and Galotto, M.J.
Investigating the Functional, Mechanical and Structural Characteristics of Soy Protein Isolate Biodegradable Film Containing Nanoclay (Montmorillonite) and Salvia officinalis Essential oil	2024	Yorghanlu, R.A. and Pirouzifard, M. and Hemmati, H.
Chitosan-Based Films Blended with Tannic Acid and Moringa Oleifera for Application in Food Packaging: The Preservation of Strawberries (Fragaria ananassa)	2024	Venkatesan, R. and Vetcher, A.A. and Al-Asbahi, B.A. and Kim, S.-C.
Sustainable food packaging: Harnessing biowaste of Terminalia catappa L. for chitosan-based biodegradable active films for shrimp storage	2024	Haridevamuthu, B. and Raj, D. and Chandran, A. and Murugan, R. and Seetharaman, S. and Dhanaraj, M. and Almutairi, B.O. and Arokiyaraj, S. and Arockiaraj, J.
Biodegradable flexible foam: Novel material based on cassava TPS obtained by extrusion	2024	Alban-BolaÃ±os, P. and Ayala-Aponte, A.A. and Villada-Castillo, H.S. and RodrÃ­guez-Herrera, R. and Ãvalos-Belmonte, F. and Solanilla-Duque, J.F.
Preparation and characterization of biodegradable food packaging films using lemon peel pectin and chitosan incorporated with neem leaf extract and its application on apricot fruit	2024	Firdaus, S. and Ahmad, F. and Zaidi, S.
Bio-nanocomposite active packaging films based on carboxymethyl cellulose, myrrh gum, TiO2 nanoparticles and dill essential oil for preserving fresh-fish (Cyprinus carpio) meat quality	2024	Eshaghi, R. and Mohsenzadeh, M. and Ayala-Zavala, J.F.
Evaluation of Chemical and Biological Properties of Biodegradable Composites Based on Poly(3-hydroxybutyrate) and Chitosan	2024	Zhuikova, Y.V. and Zhuikov, V.A. and Khaydapova, D.D. and Lunkov, A.P. and Bonartseva, G.A. and Varlamov, V.P.
Bio-based gelatinâ€“TiO2â€“purple basil extract nanocomposite films for monitoring fish freshness	2024	Barkhordari, M. and Mohseni-Shahri, F.S. and Moeinpour, F.
Reinforcement mechanisms of lignin nanoparticles in biodegradable cellulosic films for plastic replacements	2024	Zhao, N. and Sun, Y. and Zhang, H. and Fan, W. and Wan, C.
Fractionated lignin as a green compatibilizer to improve the compatibility of poly (butylene adipate-co-terephthalate) /polylactic acid composites	2024	Liu, Q. and Zhou, S.-J. and Xiong, S.-J. and Yu, S. and Yuan, T.-Q.
Preparation of strong, UV-blocking and sustainable glucose-cross-linked cellulose plastics via hydroxyl-yne click reaction	2024	Liu, H. and Li, B. and Gong, S. and Ding, H. and Fan, Y. and Yu, J.
Development and Characteristics of Protein Edible Film Derived from Pork Gelatin and Beef Broth	2024	CiurzyÅ„ska, A. and Janowicz, M. and Karwacka, M. and Nowacka, M. and Galus, S.
Self-supporting noncovalent Choline Alginate/Tannic acid/Ag antibacterial films for strawberry preservation	2024	Zhang, X. and Li, X. and Zhang, H. and Jiang, S. and Sun, M. and He, T. and Zhang, T. and Wu, W.
Physicochemical Characterization, Antioxidant and Antimicrobial Potential of Biodegradable Chitosan-Based Films Containing Pomegranate (Punica granatum L.) Peel Extract	2024	de Almeida Soares, L. and de Aquino Santana, L.C.L.
Towards sustainable food packaging films using cellulose acetate and polyvinylidene fluoride matrix enriched with mango peel extract	2024	Farouk, A.
Development of active packaging material based on polycaprolactone/hydroxypropyl methylcellulose nanofibers containing carbon dot nanoparticles for meat preservation	2024	Ahmadi, S. and Khoshkalampour, A. and Ghorbani, M. and Ramezani, S. and Ghasempour, Z. and Ghareaghajlou, N.
Chitosan-based films grafted with citrus waste-derived antifungal agents: An innovative and sustainable approach to enhance post-harvest preservation of citrus fruit	2024	Arslan, D. and Tuccitto, N. and Auditore, A. and Licciardello, A. and Marletta, G. and Riolo, M. and La Spada, F. and Conti Taguali, S. and Calpe, J. and Meca, G. and Pane, A. and Cacciola, S.O. and KarakeÃ§ili, A.
Facile preparation of Pickering emulsion-based coatings for hydrophobic, oil-resistant, biodegradable green paper-based packaging	2024	Peng, Y. and Guo, J. and Gao, Y. and Li, X. and Ni, M. and Shen, X. and Chu, Z. and Yang, Z. and Hu, Y.
Multi-functional polyvinyl alcohol/tannin acid composite films incorporated with lignin nanoparticles loaded by potassium sorbate	2024	Zeng, S. and Liu, X. and Li, J. and Zhao, H. and Guo, D. and Tong, X.
Biobased Composites of Poly(Lactic Acid) Melt Compounded with Bacterial and Vegetal Nanocelluloses Incorporated through Different Strategies	2024	Bovi, J. and Delgado, J.F. and de la Osa, O. and Peltzer, M.A. and Bernal, C.R. and Foresti, M.L.
One-pot co-crystallized hexanal-loaded ZIF-8/quaternized chitosan film for temperature-responsive ethylene inhibition and climacteric fruit preservation	2024	Jiang, F. and Liang, Y. and Liu, L. and Zhang, Y. and Deng, Y. and Wei, F. and Xu, C. and Fu, L. and Lin, B.
Augmentation of bioactivity with addition of clove essential oil into fish scale gelatin, agar and chitosan composite film and biodegradable features	2024	Fathiraja, P. and Gopalrajan, S. and Kumar, K. and Obaiah, M.C.
Influence of chitin nanofibers and gallic acid on physical-chemical and biological performances of chitosan-based films	2024	Cabrera-Barjas, G. and Albornoz, K. and Belchi, M.D.L. and Giordano, A. and Bravo-Arrepol, G. and Moya-Elizondo, E. and Martin, J.S. and Valdes, O. and Nesic, A.
Scaling-Up Production of Recycled Paper/Starchâ€“Citric Acid Biocomposite Sheets with Improved Attributes for Sustainable Packaging Applications: From Waste to Resource	2024	Itkor, P. and Singh, A.K. and Lee, M. and Choi, S. and Boonsiriwit, A. and Lee, Y.S.
Development and Physicochemical Characterization of Edible Chitosanâ€“Casein Hydrogel Membranes for Potential Use in Food Packaging	2024	Karydis-Messinis, A. and Kyriakaki, C. and Triantafyllou, E. and Tsirka, K. and Gioti, C. and Gkikas, D. and Nesseris, K. and Exarchos, D.A. and Farmaki, S. and Giannakas, A.E. and Salmas, C.E. and Matikas, T.E. and Moschovas, D. and Avgeropoulos, A.
Konjac glucomannan-based nanocomposite spray coating with antimicrobial, gas barrier, UV blocking, and antioxidation for bananas preservation	2024	Deng, P. and Wang, Z. and Bu, J. and Fan, Y. and Kuang, Y. and Jiang, F.
Effect of polymer structure on the functional properties of alginate for film or coating applications	2024	UreÃ±a, M. and Carullo, D. and PhÃ¹ng, T.T.-T. and Fournier, P. and Farris, S. and Lagorce, A. and Karbowiak, T.
Enhancing bread preservation through non-contact application of starch-based composite film infused with clove essential oil nanoemulsion	2024	Fan, S. and Yin, X. and Liu, X. and Wang, G. and Qiu, W.
Novel multifunctional highly crosslinked bio-based waterborne polyurethane networks modified via long fatty hydrophobic side chains	2024	Li, J. and Hong, C. and Zhang, J. and Zhai, R. and Han, Y. and Liu, M. and Wang, Y. and Song, Y. and Zhou, C.
Characterization of bioplastics developed from whole seaweed biomass (Kappaphycus sp.) added with commercial sodium alginate	2024	Hanry, E.L. and Surugau, N.
Composite Based on Babassu (Orbignya Sp.) Mesocarp Residue and Palygorskite as Bioplastic	2024	das Virgens Santana, M. and Pinto, R.M. and de Oliveira Farias, E.A. and da Rocha Alves, K. and AraÃºjo, C.M. and de Farias Braz, C.J. and Barbosa, R. and Alves, T.S. and Bertolino, L.C. and Eiras, C.
Investigating the effect of chitosan functionalized graphene oxide on the performance of biodegradable polycaprolactone	2024	Shahsavar, F. and Babaei, A.
Preparation of sustainable oxidized nanocellulose films with high UV shielding effect, high transparency and high strength	2024	Huang, X. and Huang, R. and Zhang, Q. and Fan, J. and Zhang, Z. and Huang, J.
Effects of capsaicin loads on the properties of capsicum leaf protein-based nanocellulose composite films	2024	Qin, Q. and Gao, B. and Zhang, X. and Han, L. and Sing, S.L. and Liu, X.
Green and facile fabrication of multifunctional cellulose nanocrystal and carvacrol together reinforced chitosan bio-nanocomposite coatings for fruit preservation	2024	Li, C. and Li, F. and Wang, K. and Xie, D.
B-phycoerythrin of Porphyridium cruentum UTEX 161: A multifunctional active molecule for the development of biodegradable films	2024	Tounsi, L. and Ben Hlima, H. and Elhadef, K. and Hentati, O. and Blavignac, C. and Fendri, I. and Smaoui, S. and Michaud, P. and Abdelkafi, S.
Study on application of biocellulose-based material for cheese packaging	2024	PÅ‚oska, J. and Garbowska, M. and Rybak, K. and Berthold-Pluta, A. and Stasiak-RÃ³Å¼aÅ„ska, L.
The Preservation Effect of Chitosan-hawthorn Leaf Extract Coating on Strawberries	2024	Feng, X. and Li, S. and Sun, Z. and Yuan, H. and Li, R. and Yu, N. and Zhang, Y. and Chen, X.
Fabrication of flexible chitosan film reinforced with pulping by-product lignosulfonates for cherry-tomato preservation	2024	Zhu, J. and Fang, Y. and Wakisaka, M. and Saadiah Hafid, H. and Yang, Z. and Yin, Y. and Omura, T. and Fang, W.
Linden-based mucilage biodegradable films: A green perspective on functional and sustainable food packaging	2024	Koc-Bilican, B.
Preparation of high water-retention biodegradable kidney tray from rice straw pulp	2024	Yusron, M. and Karimah, A. and Solihat, N.N. and Ismayati, M. and Anita, S.H. and Zulfiana, D. and Purnomo, D. and Nurcahyani, P.R. and Syed Bukhari, M.N.S. and Syafii, W. and Fatriasari, W.
Development of biodegradable packaging films from carboxymethyl cellulose and oxidised natural rubber latex	2024	Viswanathan, V.P. and Kulandhaivelu, S.V. and Manivasakan, K. and Ramakrishnan, R.
Boron Nitride-Based Polyester Nanocomposite Films with Enhanced Barrier and Mechanical Performances	2024	Miah, M.R. and Ding, J. and Zhao, H. and Chu, Q. and Wang, H. and Wang, J. and Zhu, J.
Facile Fabrication of Transparent Cellulose-Based Film with Water and UV Resistance Properties for Potential Agriculture Application	2024	Zhang, T. and Chen, Y. and Shao, X. and Wang, Z. and Qiu, F.
Agar-altered foaming bacterial cellulose with carvacrol for active food packaging applications	2024	Kusuma, A.C. and Chou, Y.-C. and Hsieh, C.-C. and Santoso, S.P. and Go, A.W. and Lin, H.-T.V. and Hsiao, I.-L. and Lin, S.-P.
Biobased Films Based on Chitosan and Microcrystalline Cellulose for Sustainable Packaging Applications	2024	Di Liberto, E.A. and Dintcheva, N.T.
Compostable plastic/paper composites with high gas/moisture barriers for sustainable beverage bottles	2024	Oh, J. and Park, S.B. and Cha, C. and Jeon, H. and Oh, D.X. and Koo, J.M. and Park, J.
Active antioxidant and aromatic films blended with persimmon (Diospyros kaki L.) and orange peel flour (Citrus sinensis) as sustainable packaging	2024	Barone, A.S. and Matheus, J.R.V. and Luchese, C.L. and Marques, M.R.D.C. and de Souza, A.M.F. and Ferreira, W.H. and Moreira, R.F.A. and Fai, A.E.C.
From Soy Waste to Bioplastics: Industrial Proof of Concept	2024	Bagnani, M. and Peydayesh, M. and Knapp, T. and Appenzeller, E. and Sutter, D. and KrÃ¤nzlin, S. and Gong, Y. and Wehrle, A. and Greuter, S. and Bucher, M. and Schmid, M. and Mezzenga, R.
Harnessing the antimicrobial potential of natural starch and mint extract in PVA-based biodegradable films against staphylococcus aureus bacteria	2024	Rashid, I.A. and Faisal, M. and Ahmad, A. and Afzal, A. and Khaliq, Z. and Ashraf, M.S. and Shakir, H.M.F. and Tariq, A. and Qadir, M.B. and Irfan, M. and Harraz, F.A. and Jalalah, M.
Bioionic Liquid-Assisted Transparent Sodium Alginate-Îº-Carrageenan-Lignin Composite Films with Excellent Ultraviolet Shielding, Antioxidant, and Antibacterial Properties	2024	Singh, K. and Yuvrajsinh, G.M. and Mehra, S. and Mishra, A. and Kumar, A.
Design and preparation of novel antioxidant and antibacterial films containing procyanidins and phycocyanin for food packaging	2024	Tie, S. and Zhang, Q. and Zhao, Y. and Wu, Y. and Liu, D. and Zhao, L. and Gu, S.
Polymer composites of biobased aliphatic polyesters with natural abundant fibers that improve the mechanical properties	2024	Matsumoto, Y. and Abdellatif, M.M. and Nomura, K.
Fabrication and characterization of poly(lactic acid-trimethylene carbonate) based biodegradable composite films	2024	Yang, S. and Chen, R. and Zhang, P. and Yuan, M. and Li, H. and Jiang, D.
Synthesis of Biobased Poly(butylene Furandicarboxylate) Containing Polysulfone with Excellent Thermal Resistance Properties	2024	Cai, X. and Zhao, X. and Mahmud, S. and Zhang, X. and Wang, X. and Wang, J. and Zhu, J.
Starch/poly (butylene adipate-co-terephthalate) blown films contained the quaternary ammonium salts with different N-alkyl chain lengths as antimicrobials	2024	Gao, S. and Song, H. and Wang, Q. and Zhang, X. and Zhang, H. and Wang, W. and Hou, H.
All-natural chitosan-based polyimine vitrimer with multiple advantages: A novel strategy to solve nondegradable plastic waste pollution	2024	Zhang, X. and Lin, L. and Zhou, H. and Zhou, G. and Wang, X.
Composite materials based on halloysite clay nanotubes and cellulose from Posidonia oceanica sea balls: from films to geopolymers	2024	Calvino, M.M. and Cavallaro, G. and Milioto, S. and Lazzara, G.
Fabrication of biodegradable and cold-water-soluble starch/polyvinyl alcohol films as inner packaging materials of pesticides: Enhanced emulsification, dispersibility, and efficacy	2024	Song, J. and Lin, X. and Wu, H. and Huang, Z. and Gan, T. and Hu, H. and Qin, Y. and Zhang, Y.
Development of soy protein isolate films incorporated with phycocyanin-loaded nanoliposomes to maintain shrimp freshness	2024	Nami, B. and Tayebi-Moghaddam, S. and Molaveisi, M. and Dehnad, D.
Poly(lactic acid)-Based Films with Functionalized Mesoporous Silica from Rice Husk for Sustainable Food Packaging	2024	Jacob, J. and Linson, N. and Kuriakose, S. and Thomas, S. and Kabdrakhmanova, S.
Sustainable Bioplastics Made from Cassava Peel Waste Starch and Carrageenan Formulations: Synthesis and Characterization	2024	Fadhallah, E.G. and Zuidar, A.S. and Dameswary, A.H. and Assaâ€™diyah, I.N. and Juwita, N. and Tullaila, S. and Yudistiro, M.K.K.
Characterization of biodegradable composite based on microalgae modified glycerol-plasticized-starch films	2024	El Mogy, S.A. and Mourad, R.M. and Abdel-Hakim, A.
Characterization of hydroxyapatite from recycled fish scale and its application as a filler in a biodegradable food tray	2024	Kongthong, K. and Trongnit, J. and Sriwoon, R. and Sukolrat, A. and Kaewtatip, K.
Development of edible films based on reactive extrusion succinylated corn starch for the preservation of mango (Mangifera indica L. Cv. Kent)	2024	Fitch-Vargas, P.R. and Aguilar-Palazuelos, E. and Ruiz-Armenta, X.A. and Delgado-Nieblas, C.I. and Barraza-Elenes, C. and CalderÃ³n-Castro, A.
Influence of Choline Chloride/Urea and Glycerol Plasticizers on the Mechanical Properties of Thermoplastic Starch Plastics	2024	Staker, J. and Schott, S. and Singh, R. and Collier, K. and Druschel, G. and Siegel, A.P. and Tovar, A.
Effects of solvent casted poly (lactic acid)/poly(ethylene glycol)/paraben derivative triazine films on antibacterial performance and cytotoxicity	2024	Dandan Doganci, M. and Balci, H. and DavarcÄ±, D. and Åženkuytu, E. and Aysan, A. and Doganci, E.
Transparent biodegradable composite plastic packaging film from TEMPO-oxidized cellulose nanofibers	2024	Tang, J.-S. and Kuo, C.-T. and Liao, Y.-C.
Physicochemical properties and pork preservation effects of lotus seed drill core powder starch-based active packaging films	2024	Deng, N. and Hu, Z. and Li, H. and Li, C. and Xiao, Z. and Zhang, B. and Liu, M. and Fang, F. and Wang, J. and Cai, Y.
Modified cellulose nanocrystals enhanced polycaprolactone multifunctional films with barrier, UV-blocking and antimicrobial properties for food packaging	2024	Alkassfarity, A.N. and Yassin, M.A. and Abdel Rehim, M.H. and Liu, L. and Jiao, Z. and Wang, B. and Wei, Z.
Tailoring Pectin-PLA Bilayer Film for Optimal Properties as a Food Pouch Material	2024	Said, N.S. and Olawuyi, I.F. and Lee, W.Y.
Berry wax improves the physico-mechanical, thermal, water barrier properties and biodegradable potential of chitosan food packaging film	2024	Khan, S. and Hashim, S.B.H. and Arslan, M. and Zhang, K. and Bilal, M. and Zhiyang, C. and Zhihua, L. and Tahir, H.E. and Zhai, X. and Shishir, M.R.I. and Zou, X.
Formulating PBS/PLA/PBAT blends for biodegradable, compostable packaging: The crucial roles of PBS content and reactive extrusion	2024	Chuakhao, S. and RodrÃ­guez, J.T. and Lapnonkawow, S. and Kannan, G. and MÃ¼ller, A.J. and Suttiruengwong, S.
Development of active packaging film reinforced with nano cellulose extracted from Palmyra palm (Borassus flabellifer) residues for prolonging the shelf life of chicken meat	2024	Mukkadan, M.J. and Preetha, R. and Sreejit, V.
Development of anti-bacterial adhesion and antibacterial sulfobetaines modified chitosan/polyvinyl alcohol composite films as packaging materials	2024	Yin, M. and Li, J. and Wang, H. and Xu, X. and Wang, Y. and Ma, Z. and Chen, J. and Li, X.
Pressurized liquid extraction of bioactive compounds from grape peel and application in pH-sensing carboxymethyl cellulose films: A promising material to monitor the freshness of pork and milk	2024	Francisco, A.P. and Sganzerla, W.G. and Nochi Castro, L.E. and Cruz Tabosa Barroso, T.L. and da Silva, A.P.G. and da Rosa, C.G. and Nunes, M.R. and Forster-Carneiro, T. and Rostagno, M.A.
Fabrication of novel antimicrobial nanocomposite films based on polyvinyl alcohol, bacterial cellulose nanocrystals, and boric acid for food packaging	2024	Rouhi, M. and Garavand, F. and Heydari, M. and Mohammadi, R. and Sarlak, Z. and Cacciotti, I. and Razavi, S.H. and Mousavi, M. and Parandi, E.
Enhancing the mechanical and barrier properties of biobased polyester incorporated with carboxylated cellulose nanofibers	2024	Miah, M.R. and Ding, J. and Zhao, H. and Wang, H. and Chu, Q. and Fang, B. and Fan, L. and Wang, J. and Zhu, J.
Application of Antioxidant Poly-Lactic Acid/Polyhydroxybutyrate (PLA/PHB) Films with Rice Bran Extract for the Preservation of Fresh Pork Meat	2024	Cabeza de Vaca, M. and RamÃ­rez-BernabÃ©, M.R. and Barrado, D.T. and Pimienta, J.R. and Delgado-AdÃ¡mez, J.
Thermoplastic starch hybrid biocomposite films with improved strength and flexibility produced through crosslinking via carboxylic acid	2024	Lai, D.S. and Osman, A.F. and Adnan, S.A. and Ibrahim, I. and Ahmad Salimi, M.N. and @ Mustapha, M.J.
Multicomponent chitosan complex/polyvinyl alcohol blended film with full-band UV-shielding performance and excellent antioxidant property for active food packaging	2024	Chen, H. and Duan, X. and He, X. and Che, W. and Zhang, Z. and Xuan, X. and Wang, L. and Wang, B. and Xu, J. and Wang, X.
Preparation and characterization of a novel high barrier mulching film with tunicate cellulose nanocrystals/sodium alginate/alkali lignin	2024	Wang, S. and Li, X. and Li, Q. and Sun, Z. and Qin, M.
Exploring the potential of jujube seed powder in polysaccharide based functional film: Characterization, properties and application in fruit preservation	2024	Nayak, A. and Mukherjee, A. and Kumar, S. and Dutta, D.
Chitosan silver nanoparticle inspired seaweed (Gracilaria crassa) biodegradable films for seafood packaging	2024	Ponnusamy, A. and Rajasree S R, R. and Rajan, R. and Ashraf, F.
Development and characterization of pearl millet (AHB 1200) starch nanoparticle-based edible films: A paradigm shift in food packaging	2024	Chavan, P. and Singh, G.P. and Aayush, K. and Sharma, S. and Chauhan, P.K. and Thory, R. and Shandilya, M. and Kumar, D.
Characterization of biodegradable films based on guar gum and calcium caseinate incorporated with clary sage oil: Rheological, physicochemical, antioxidant, and antimicrobial properties	2024	Bhatia, S. and Shah, Y.A. and Al-Harrasi, A. and Alhadhrami, A.S. and ALHashmi, D.S.H. and Jawad, M. and DÄ±blan, S. and Al Dawery, S.K.H. and Esatbeyoglu, T. and Anwer, M.K. and Koca, E. and Aydemir, L.Y.
Isolation of Microcrystalline Cellulose from Valoniopsis pachynema Green Macroalgae: Physicochemical, Thermal, Morphological, and Mechanical Characterization for Biofilm Applications	2024	Sunesh, N.P. and Suyambulingam, I. and Divakaran, D. and Siengchin, S.
Preparation and Characterization of Biodegradable Pectin/Polyvinyl Alcohol Composite Membranes	2024	Yaseen, A.A. and Hassan, M.E. and Mohammad, A.A. and Mehaya, F.M. and Shouk, A.-H.A. and Amer, H.M.
Preparation and Properties of Novel Mucilage Composite Films Reinforced with Polydimethylsiloxane	2024	Bilican, I.
Gelatine-Based Biopolymer Film Produced from Ozone-Treated Film-Forming Solutions Containing Whey Protein Concentrate: Effects on Physical, Mechanical, and Thermal Characteristics	2024	Mercan, E.
Biodegradable film based on the mucilage of Pansyrak flower modified with licorice and copper sulfate nanoparticles, investigation of physicochemical properties	2024	Khakpour, A. and Bari, M.R. and Pirsa, S. and Khakpour, F.
Fabrication of cucumber peel extract-imbued dragon fruit peel pectin hydrogel packaging films: Assessment in preservation of chicken meat	2024	Dalei, G. and Jena, M. and Jena, D. and Pattanaik, C. and Das, B.R. and Das, S.
Biodegradable and recyclable bio-based laminated films of poly (lactic acid) and cellulose nanocrystals for food barrier packaging	2024	Chen, C. and Wang, L. and Shams Es-haghi, S. and Tajvidi, M. and Wang, J. and Gardner, D.J.
Fabrication of jamun seed starch/tamarind kernel xyloglucan bio-nanocomposite films incorporated with chitosan nanoparticles and their application on sapota (Manilkara zapota) fruits	2024	Santhosh, R. and Sarkar, P.
Mechanical, UV protection, and antibacterial properties of poly(vinyl alcohol)/marine mucilage biocomposite films	2024	Soydan, N. and Gumus, O.Y. and Yilmaz, M.
Anthocyanin loaded composite gelatin films crosslinked with oxidized alginate for monitoring spoilage of flesh foods	2024	Ding, F. and Wu, R. and Huang, X. and Shi, J. and Zou, X.
Effects of different plasticizers on the physicochemical properties of cellulose nanocrystals-reinforced corn starch films	2024	Blume, W.R. and Beltrami, L.V.R. and Francisquetti, E.L. and Zattera, A.J. and Hansen, B. and Catto, A.L. and Borsoi, C.
Feasibility Study on Biodegradable Black Paper-Based Film Solidified Using Cooked Tung Oil	2024	Wu, Y. and Shi, Y. and Zhao, Y. and Yin, Y.
Obtention and characterization of PLA/PHBV thin sheets by solvent casting and extrusion with application in food packaging	2024	Perez-Martinez, V. and Bello-Rocha, L. and RodrÃ­guez-Rodriguez, C. and Sierra, C.A. and Castellanos, D.A.
Developing high performance biodegradable film based on crosslinking of cellulose acetate and tannin using caprolactone	2024	Zhou, Y. and Zheng, L. and Chen, X. and Huang, Y. and Essawy, H. and Du, G. and Zhou, X. and Zhang, J.
Sustainable papaya plant waste and green tea residue composite films integrated with starch and gelatin for active food packaging applications	2024	Sethulakshmi, A.G. and Saravanakumar, M.P.
Homogeneous PVA/sodium lignosulfonate mulch films with improved mechanical and UV/water vapor barrier properties	2024	Xu, J. and Ren, L. and Song, W. and Wu, N. and Zeng, R.
Application of Lignin from Cellulose Isolation Process in The Fabrication of Chitosan/Lignin Film for UV-Light Blocking and Anti-oxidation	2024	Pham, C.D. and Truong, T.M. and Ly, T.B. and Le, P.K.
Application of gelatin-silver nanocomposite film as an active packaging material in toast bread	2024	Yousefi, A. and Hosseini, E. and Sharifan, A. and Pourahmad, R.
Development and characterization of gelatin/carboxymethyl cellulose based polymeric film with inclusion of ionic liquid to enhance the shelf life of food	2024	Singh, A. and Singh, J. and Singh, N. and Kaur, N.
Flaxseed gum based biocomposite film modified with betel leaf extract: A novel packaging material for oxidative stability of meat patties	2024	Manzoor, A. and Ahmad, S.
Multifunctional alginate films blended with polyphenol-rich extract from unconventional edible sources: Bioactive properties, UV-light protection, and food freshness monitoring	2024	Santos, L.G. and Martins, V.G.
An antibacterial packaging film based on amylose starch with quaternary ammonium salt chitosan and its application for meat preservation	2024	Deng, B. and Chen, J. and Li, S. and Liu, J. and Zhou, Z. and Qin, Z. and Wang, H. and Su, M. and Li, L. and Bai, Z.
Influence of functionalised lignin on strength and antioxidant properties of polylactic acid films	2024	Beniwal, P. and Guliani, D. and Toor, A.P.
A Biodegradable and Active Bilayer Nanocomposite Obtained from Starch-Yerba Mate Extract and Starch-TiO2 Nanoparticles Films for Packaging Applications	2024	Medina-Jaramillo, C. and Quintero-Borregales, L.M. and Goyanes, S. and Bernal, C. and FamÃ¡, L.
Sulfonated cellulose nanocrystal modified with ammonium salt as reinforcement in poly(lactic acid) composite films	2024	Liang, G. and Zong, Y. and Zou, Y. and Pang, X. and Zeng, W. and Zhu, J. and Yang, S. and Zhu, Y.
Characterization of composite bioplastic from Cassava starch with titanium dioxide and zinc oxide	2024	Werapun, U. and Werapun, W. and Phatthiya, A.
Development of Sustainable and Active Food Packaging Materials Composed by Chitosan, Polyvinyl Alcohol and Quercetin Functionalized Layered Clay	2024	Wang, C. and Mao, L. and Zheng, B. and Liu, Y. and Yao, J. and Zhu, H.
Highly functional nanocellulose-reinforced thermoplastic starch-based nanocomposites	2024	Nguyen, D.M. and Buchner, J. and Tran, T.H. and Hoang, D. and Hanh Diep, T.M. and Bui, Q.-B.
Development and characterization of active poly (3-hydroxybutyrate) based composites with grapeseed oil and MgO nanoparticles for shelf-life extension of white button mushrooms (Agaricus bisporus)	2024	Kumari, S.V.G. and Pakshirajan, K. and Pugazhenthi, G.
Fabrication of a packaging film based on PLA blends: The evolution of physical, mechanical, and rheological properties	2024	Attari, K. and Molla-Abbasi, P. and Rashidzadeh, B.
Development and characterization of mung bean starch and citric acid active packaging combined with terpinen-4-ol and its application to strawberry preservation	2024	Takahashi, M. and Nkede, F.N. and Tanaka, F. and Tanaka, F.
Preparation of hydroxypropyl methylcellulose/pueraria-based modified atmosphere film and its influence on delaying the senescent process of postharvest Agaricus bisporus	2024	Jiang, X. and Feng, L. and Han, J. and Li, L. and Wang, J. and Liu, H. and Kitazawa, H. and Wang, X.
Barley thermoplastic starch nanocomposite films reinforced with nanocellulose	2024	Sharip, N.S. and Tengku Yasim-Anuar, T.A. and Husin, H. and Norrrahim, M.N.F.
Investigation of the effects of cellulose nanofiber on the properties of poly(vinyl alcohol) crosslinked by 2,5-furandicarboxylic acid	2024	Pham Thi, N. and Ho, L.H.T. and Vu Trung, N. and Tran, H.A. and Nguyen Ngoc, M. and Nguyen Thu, H. and Le Quang, D. and Tran Thi, T.
High transparency, water vapor barrier and antibacterial properties of chitosan/carboxymethyl glucan/poly(vinyl alcohol)/nanoparticles encapsulating citral composite film for fruit packaging	2024	Gao, T. and Yan, L. and Yu, Q. and Lyu, Y. and Dong, W. and Chen, M. and Kaneko, T. and Shi, D.
Robust design of starch composite nanofibrous films for active food packaging: Towards improved mechanical, antioxidant, and antibacterial properties	2024	Yang, Z. and Zhang, D. and Cai, J.
A novel multifunctional carboxymethyl cellulose packaging film with encapsulated lemon oil for quality enhancement of cherry tomato and baby spinach leaves	2024	Khalil, R.K.S. and Sharaby, M.R. and Abdelrahim, D.S. and ElLeithy, A.E.
Recent developments in sago starch thermoplastic bio-composites	2024	Silviana, S. and Dalanta, F.
Rheological Behavior of Polyvinyl Alcohol/Starch Blends: Influence of the Sorbitol Citrate Content	2024	Torres-Medina, C.T. and Murillo, E.A.
The Development of Sustainable Polyethylene Terephthalate Glycol-Based (PETG) Blends for Additive Manufacturing Processingâ€”The Use of Multilayered Foil Waste as the Blend Component	2024	Garwacki, M. and Cudnik, I. and Dziadowiec, D. and Szymczak, P. and Andrzejewski, J.
Effect of carboxymethyl cellulose and montmorillonite addition on the physicochemical and thermal properties of basil seed mucilage-based biodegradable film	2024	Qomi-Marzdashti, M. and Zahedi, Y.
Development of a chitosan and whey protein-based, biodegradable, colorimetric/fluorescent dual-channel monitoring label for real-time sensing of shrimp freshness	2024	Chen, M.-M. and Lu, Y.-S. and Li, B.-H. and Wu, Y. and Yang, S.-B. and Liu, B. and Zhang, Y.
Preparation and Characterization of Pullulan-Based Packaging Paper for Fruit Preservation	2024	Dong, H. and Tian, Z.
Anti-bacterial films developed by incorporating shikonin extracted from radix lithospermi and nano-ZnO into chitosan/polyvinyl alcohol for visual monitoring of shrimp freshness	2024	Khan, J. and Alam, S. and Begeno, T.A. and Du, Z.
Enhancing Tensile Strength, Thermal Stability, and Antioxidant Characteristics of Transparent Kappa Carrageenan Films Using Grapefruit Essential Oil for Food Packaging Applications	2024	Bhatia, S. and Abbas Shah, Y. and Al-Harrasi, A. and Jawad, M. and Koca, E. and Aydemir, L.Y.
Polyelectrolyte Complexation of Chitosan and WS2 Nanotubes	2024	Magee, E. and Xie, F. and Farris, S. and Dsouza, A. and Constantinidou, C. and Zak, A. and Tenne, R. and McNally, T.
Development of films based on chitosan, gelatin and collagen extracted from bocachico scales (Prochilodus magdalenae)	2024	Moreno-Ricardo, M.A. and GÃ³mez-Contreras, P. and GonzÃ¡lez-Delgado, Ã.D. and HernÃ¡ndez-FernÃ¡ndez, J. and Ortega-Toro, R.
Uniform Micronano Network Affords All-Chitin Films with Water Resistance, Biodegradability, and High Strength	2024	Ma, J. and Zao, Y. and Feng, Q. and Liu, L. and Jin, Y. and Li, D. and Xu, Z. and Chen, C.
Graphene-Oxide-Infused Marine Biopolymers: Layer-by-Layer Assembled Nanocomposite Packaging for Prolonged Fresh-Cut Apple Preservation	2024	Wang, W. and Qu, W. and Zhang, C. and Fan, Q. and Xue, W. and Wang, J. and Yu, M. and Wu, H. and Zhu, J.
Valorization of cheese whey: closing the loop from protein extraction to whey protein film composting	2024	Uribarrena, M. and Rovira-Cal, E. and Urbina, L. and SuÃ¡rez, M.J. and Aymerich, E. and Guerrero, P. and de la Caba, K. and Etxabide, A.
Acetyl Cellooligosaccharide-Based Block Copolymers for Toughening Cellulose Triacetate/Poly(Ïµ-caprolactone) Biodegradable Blends	2024	Katsuhara, S. and Tsuji, Y. and Sunagawa, N. and Igarashi, K. and Takahashi, K. and Yamamoto, T. and Li, F. and Tajima, K. and Isono, T. and Satoh, T.
Preparation and physicochemical characterization of starch/pectin and chitosan blend bioplastic films as future food packaging materials	2024	Arooj, A. and Khan, M. and Munawar, K.S.
Exploring sustainable food packaging: Nanocellulose composite films with enhanced mechanical strength, antibacterial performance, and biodegradability	2024	Ge, J. and Lu, W. and Zhang, H. and Gong, Y. and Wang, J. and Xie, Y. and Chang, Q. and Deng, X.
Effect of apple polyphenols on physicochemical properties of pea starch/pulp cellulose nanofiber composite biodegradable films	2024	Li, X. and Liu, Y. and Luo, B. and Xiang, W. and Chen, Z.
Biodegradable film based on barley sprout powder/pectin modified with quercetin and V2O5 nanoparticles: Investigation of physicochemical and structural properties	2024	Jasem odhaib, A. and Pirsa, S. and Mohtarami, F.
Stable aqueous dispersions of poly(3-hydroxybutyrate-co-3-hydroxyvalerate) (PHBV) polymer for barrier paper coating	2024	Pieters, K. and Mekonnen, T.H.
Utilization of waste cooking oil as a substitute for plasticizers in the production of carrageenan/cornstarch bioplastic	2024	Mangala, D. and Saputra, E. and Sedayu, B.B. and Pujiastuti, D.Y. and Syamani, F.A. and Novianto, T.D. and Pamungkas, A. and Irianto, H.E.
Development and characterization of peppermint essential oil/rice husk fibre/ corn starch active biocomposite film and its performance on bread preservation	2024	Srivastava, V. and Singh, S. and Das, D.
Preparation and characterization of bioplastic film from the green seaweed Halimeda opuntia	2024	El-Sheekh, M.M. and Alwaleed, E.A. and Ibrahim, A. and Saber, H.
Influence of cellulose viscosity on the physical, mechanical, and barrier properties of the chitosan-based films	2024	Mohammed, K. and Yu, D. and Mahdi, A.A. and Zhang, L. and Obadi, M. and Al-Ansi, W. and Xia, W.
Thermo-mechanical and antioxidant properties of eugenol-loaded carrageenan-cellulose nanofiber films for sustainable packaging applications	2024	Wan Yahaya, W.A. and Mohd Azman, N.A. and M. Krishnnan, P. and Adam, F. and Almajano, M.P.
Biodegradable packaging films from banana peel fiber	2024	Hoque, M. and Janaswamy, S.
Polycaprolactone composite films infused with hyperbranched polyester/reduced graphene oxide: influence on biodegradability, gas/water transport and antimicrobial properties for sustainable packaging	2024	Ghanem, A.F. and Yassin, M.A. and Cosquer, R. and GouanvÃ©, F. and Espuche, E. and Abdel Rehim, M.H.
Zinc oxide nanoparticle-reinforced pectin/starch functionalized films: A sustainable solution for biodegradable packaging	2024	do Nascimento, W.J. and da Costa, J.C.M. and Alves, E.S. and de Oliveira, M.C. and Monteiro, J.P. and Souza, P.R. and Martins, A.F. and Bonafe, E.G.
Sustainable and biodegradable poly(butylene succinate-co-terephthalate)/poly(propylene carbonate) blown films with enhanced compatibility, mechanical, and barrier properties	2024	Liu, C. and Chen, L. and Yan, X. and Dong, X. and Tian, H. and Pan, H. and Wang, D. and Zhao, Y. and Zhang, H.
Fabrication of Schiff-base crosslinked films modified dialdehyde starch with excellent UV-blocking and antibacterial properties for fruit preservation	2024	Yuan, X. and Zhou, Y. and Wang, Y. and Liu, L. and Yang, G.
Biodegradable films from the lignocellulosic residue of switchgrass	2024	Bhattarai, S. and Janaswamy, S.
Glycerol-oligo(lactic acid) bioresins as fully biobased modifiers for poly(Lactic acid): synthesis, green chemistry metrics, and the modified PLA film Properties	2024	Alijanian, S. and Zohuriaan-Mehr, M.J. and Esmaeilzadeh, M. and Salimi, A. and Razavi-Nouri, M.
Development and characterization of lignin-furan rigid foams by varying precursors and catalyst concentration	2024	Adebayo, A.J. and Oluwasina, O.O. and Ogunjobi, J.K. and Lajide, L.
Study of Soybean Oil-Based Non-Isocyanate Polyurethane Films via a Solvent and Catalyst-Free Approach	2024	Patel, P. and de Souza, F.M. and Gupta, R.K.
Transformation of banana peel into biodegradable film added with starch and carboxymethyl cellulose and its characterization	2024	Verma, P. and Rani, R. and Das, D. and Rai, K.K. and Gogoi, P. and Badwaik, L.S.
3D-Printable Sustainable Bioplastics from Gluten and Keratin	2024	Alshehhi, J.R.M.H. and Wanasingha, N. and Balu, R. and Mata, J. and Shah, K. and Dutta, N.K. and Choudhury, N.R.
Preparation of polylactic acid (PLA) films plasticized with a renewable and natural Liquidambar Orientalis oil	2024	Hasanoglu, Z. and Sivri, N. and Alanalp, M.B. and Durmus, A.
Potential application of hydroxypropyl methylcellulose/shellac embedded with graphene oxide/TiO2-Nps as natural packaging film	2024	Tohamy, H.-A.S. and Mohamed, S.A.A. and El-Sakhawy, M. and Elsayed, A.M. and Kamel, S.
Cellulose extraction from rice straw waste for biodegradable ethyl cellulose films preparation using green chemical technology	2024	Zhou, Y. and Hu, Y. and Tan, Z. and Zhou, T.
Effect of UV-B irradiation and liquid smoke on physicochemical characterization of Salvia macrosiphon gum based edible films	2024	Amininasab, S.M.H. and Hojjati, M. and Noshad, M. and Soltani, M.
Starch biocomposites preparation by incorporating organosolv lignins from potato crop residues	2024	Zolfaghari, S. and Soltaninejad, A. and Okoro, O.V. and Shavandi, A. and Denayer, J.F.M. and Sadeghi, M. and Karimi, K.
Preparation of bioactive film based on chitosan and essential oils mixture for enhanced preservation of food products	2024	Mouhoub, A. and Guendouz, A. and El Alaoui-Talibi, Z. and Ibnsouda Koraichi, S. and Er Raouan, S. and Delattre, C. and El Modafar, C.
Effects of alkaline pH and gallic acid enrichment on the physicochemical properties of sesame protein and common vetch starch-based composite films	2024	Ertan, K. and Sahin, S. and Sumnu, G.
Construction of multiple crosslinked networks for the preparation of high-performance lignin-containing cellulose nanofiber reinforced polyvinyl alcohol films	2024	Wang, H. and Liu, X. and Wu, M. and Huang, Y.
Grafting bacterial cellulose nanowhiskers into whey protein/essential oil film composites: Effect on structure, essential oil release and antibacterial properties of films	2024	Papadaki, A. and Lappa, I.K. and Manikas, A.C. and Pastore Carbone, M.G. and Natsia, A. and Kachrimanidou, V. and Kopsahelis, N.
H2O2-enhanced alkaline pretreatment and separation of tobacco stems for biocellulose composite films with potential application in food preservation	2024	Zhan, D. and Yu, Q. and Li, M. and Gu, Z. and Sun, S. and Li, Y. and Li, A. and Zhu, R. and Mo, Z. and Ma, R.
Fabrication of multi-functional biodegradable liquid mulch utilizing xyloglucan derived from tamarind waste for agricultural application	2024	Ning, R. and Liu, C. and Cheng, X. and Lei, F. and Zhang, F. and Xu, W. and Zhu, L. and Jiang, J.
Carrageenan-based active and intelligent packaging films integrated with anthocyanin and TiO2-doped carbon dots derived from sweet potato peels	2024	Riahi, Z. and Khan, A. and Rhim, J.-W. and Shin, G.H. and Kim, J.T.
Crosslinked poly(hydroxyurethane) films from biobased carbonates: Structure-properties relationships and the influence of moisture in the mechanical properties	2024	Frias, C.F. and Fonseca, A.C. and Coelho, J.F.J. and Serra, A.C.
Development and application of multifunctional films based on modified chitosan/gelatin polyelectrolyte complex for preservation and monitoring	2024	Li, L. and Zhao, Z. and Wei, S. and Xu, K. and Xia, J. and Wu, Q. and LÃ¼, X. and Wang, L.
Tuning glycerol plasticization of chitosan with boric acid	2024	Scott, H.R. and Pearson, C.J. and Ealley, L.C. and Boardman, B.M. and Peters, G.M.
Sustainable packaging film based on cellulose nanofibres/pullulan impregnated with zinc-doped carbon dots derived from avocado peel to extend the shelf life of chicken and tofu	2024	Riahi, Z. and Khan, A. and Rhim, J.-W. and Shin, G.H. and Kim, J.T.
Potential perspectives on the use of poly (vinyl alcohol)/graphene oxide nanocomposite films and its characterization	2024	Kapila, K. and Kirtania, S. and Devi, L.M. and Saikumar, A. and Badwaik, L.S. and Rather, M.A.
Fabricating chitosan/low-density polyethylene (CS-LDPE) films and its efficacy to prolong shelf life of rainbow trout fish	2024	Babaie Tonekaboni, H. and Mehdikhani, S. and salehifar, M. and Yazdani, H.
The use of mixture design in optimization of biodegradable three-component composite film formulation of starch, zein and PVA based on physicochemical and mechanical properties	2024	Hosseini, F. and Najafi, M.B.H. and Oromiehie, A. and Mahallati, M.N. and Yavarmanesh, M.
Characterization and Synthesis of Biocomposite Film with Coir and Polyvinyl Alcohol/Polyethylene Glycol	2024	Gond, D.K. and Yadav, B.K. and Priyadarshan, S. and Yadav, V.L.
Gelatin/carboxymethylcellulose composite film combined with photodynamic antibacterial: New prospect for fruit preservation	2024	Lv, Y. and Li, P. and Cen, L. and Wen, F. and Su, R. and Cai, J. and Chen, J. and Su, W.
Application possibilities of triple-layer furcellaran film with hazelnut oil microemulsion for packing cod liver oil	2024	Pycia, K. and Grzebieniarz, W. and Nowak, N. and Juszczak, L. and Kawecka, A. and SzuwarzyÅ„ski, M. and Mazur, T. and Bzducha-WrÃ³bel, A. and Konieczna-Molenda, A. and JamrÃ³z, E.
Preparation of poly (vinyl alcohol)/microcrystalline cellulose composite film and its application for the preservation of Lanzhou lily (Lilium davidii var. unicolor)	2024	Ren, H. and Zheng, S. and Gao, M. and Pan, L. and Yang, W. and Xing, X. and Ling, Z. and Fan, W. and Tian, Y. and Zheng, Y.
Biodegradable Nanocomposites Based on Blends of Poly(Butylene Adipateâ€“Coâ€“Terephthalate) (PBAT) and Thermoplastic Starch Filled with Montmorillonite (MMT): Physico-Mechanical Properties	2024	Peidayesh, H. and OndriÅ¡, L. and SaparovÃ¡, S. and KovaÄ¾akovÃ¡, M. and FriÄovÃ¡, O. and ChodÃ¡k, I.
Characterization of Polyvinyl Alcohol (PVA)/Polyacrylic Acid (PAA) Composite Film-Forming Solutions and Resulting Films as Affected by Beeswax Content	2024	Lim, W.S. and Kim, M.H. and Park, H.J. and Lee, M.H.
Investigation of the Structure-Forming Potential of Protein Components in the Reformulation of the Composition of Edible Films	2024	Janowicz, M. and Galus, S. and Szulc, K. and CiurzyÅ„ska, A. and Nowacka, M.
Chitosan/alginate dialdehyde trilayer films with cinnamaldehyde nanoemulsions for grass carp preservation	2024	Dong, J. and Yu, D. and Zhang, L. and Wang, G. and Zhang, P. and You, Y. and Xu, Y. and Xia, W.
Stability of antimicrobial, antioxidant, and functional properties of pectin-based film incorporated with Thymus capitatus and Cinnamomum verum essential oils	2024	Khachani, R. and El Galiou, O. and Aitboulahsen, M. and Bakrim, H. and Arakrak, A. and Laglaoui, A. and Hassani Zerrouk, M.
Exploring novel organocatalytic-acetylated pea starch blends in the development of hot-pressed bioplastics	2024	Bai, W. and Portillo-Perez, G. and Petronilho, S. and GonÃ§alves, I. and Martinez, M.M.
Sustainable lignin nanoparticles from coconut fiber waste for enhancing multifunctional properties of macroalgae biofilms	2024	Alfatah, T. and Abdul Khalil, H.P.S.
Exploring potential of cellulose acetate sulfate films for sustainable packaging: tuning characteristics via sulfate group variation	2024	Park, S. and Yoo, S. and Cho, S.-M. and Park, H. and Cruz, D. and Kelley, S.S. and Park, S.
Enhanced Biodegradation Rate of Poly(butylene adipate-co-terephthalate) Composites Using Reed Fiber	2024	Xu, J. and Feng, K. and Li, Y. and Xie, J. and Wang, Y. and Zhang, Z. and Hu, Q.
Horse chestnut thermoplastic starch nanocomposite films reinforced with nanocellulose	2024	Nordin, A.H. and Ahmad Ilyas, R. and Ngadi, N. and Baharuddin, N.H. and Nordin, M.L. and Mohd Azami, M.S.
Effect of Starch Plasticization on Morphological, Mechanical, Crystalline, Thermal, and Optical Behavior of Poly(butylene adipate-co-terephthalate)/Thermoplastic Starch Composite Films	2024	He, X. and Zhang, F. and Li, C. and Ding, W. and Jin, Y. and Tang, L. and Huang, R.
Development of edible films and partial coating, a novel coating technique for tomato fruits, using citric acid-crosslinked starch and cellulose nanofiber	2024	Wardak, M.H. and Nkede, F.N. and Van, T.T. and Meng, F. and Tanaka, F. and Tanaka, F.
Cardoon seed oil cake proteins as substrate for microbial transglutaminase: Their application as matrix for bio-based packaging to extend the shelf-life of peanuts	2024	Mirpoor, S.F. and Zannini, D. and Santagata, G. and Giosafatto, C.V.L.
Processing and characterization of antimicrobial bioplastic films based on green microalgae Scenedesmus obliquus extract-loaded polyurethane	2024	Abdo, S.M. and Youssef, M. and El Nagar, I. and Mohamed, H.E. and El-Kholy, S.A. and Youssef, A.M.
Cross-linked gelatinâ€“riboflavin-based film incorporated with essential oils and silver nanoparticle by gamma-irradiation: A novel approach for extending the shelf life of meat	2024	Sarmast, E. and Shankar, S. and Salmieri, S. and Rahmouni, S.A. and Mahmud, J. and Lacroix, M.
Physicochemical properties of bioplastic based on hydroxyethylcellulose and polyvinylpyrrolidone blend	2024	Anwar, B. and Nurhashiva, C. and Arwa, W.R. and Yuliani, G.
Castor-oil biobased foam: the effect of the composition on the physical and mechanical properties via a statistical mixture design	2024	Soares, L.F. and CÃ©sar dos Santos, J. and AraÃºjo de Freitas, V.A. and Dutra Pereira, R.B. and Panzera, T.H. and Scarpa, F.
High energy absorption efficiency and biodegradable polymer based microcellular materials via environmental-friendly CO2 foaming for disposable cushioning packaging	2024	Huang, J. and Jin, B. and Zhang, X. and Wang, S. and Wu, B. and Gong, P. and Park, C.B. and Li, G.
Development of sulfated polysaccharide-based film reinforced with seaweed biomass-derived nanofillers	2024	Muthukumar, J. and Chidambaram, R.
Biodegradable cellulose/curcumin films with Janus structure for food packaging and freshness monitoring	2024	Wang, W. and Liu, X. and Guo, F. and Yu, Y. and Lu, J. and Li, Y. and Cheng, Q. and Peng, J. and Yu, G.
Unlocking the secrets of high-water barrier stereocomplex polylactide blend extrusion films	2024	Macnamara, J.F. and Rubino, M. and Daum, M. and Kathuria, A. and Auras, R.
Optimization of sodium alginate, taro starch and lactic acid based biodegradable films: Antimicrobial effect on a meat product	2024	HernÃ¡ndez-Nolasco, Z. and RÃ­os-Corripio, M.A. and Hidalgo-Contreras, J.V. and Castellano, P.H. and Rubio-Rosas, E. and HernÃ¡ndez-CÃ¡zares, A.S.
Active Cellulose-Based Food Packaging and Its Use on Foodstuff	2024	Irimia, A. and GrigoraÈ™, V.C. and Popescu, C.-M.
Development of innovative antioxidant food packaging systems based on natural extracts from food industry waste and Moringa oleifera leaves	2024	Barzan, G. and Sacco, A. and Giovannozzi, A.M. and Portesi, C. and Schiavone, C. and Salafranca, J. and Wrona, M. and NerÃ­n, C. and Rossi, A.M.
Green3: A green extraction of green additives for green plastics	2024	Muccilli, V. and Maccarronello, A.E. and Rasoanandrasana, C. and Cardullo, N. and de Luna, M.S. and PittalÃ , M.G.G. and Riccobene, P.M. and Carroccio, S.C. and Scamporrino, A.A.
Different crosslinking as a strategy to improve films produced from external mesocarp of pequi (Caryocar brasiliense)	2024	Alves-Silva, G.F. and Romani, V.P. and Martins, V.G.
Enhancing the Mechanical Properties of PBAT/Thermoplastic Starch (TPS) Biodegradable Composite Films through a Dynamic Vulcanization Process	2024	Cai, K. and Wang, X. and Yu, C. and Zhang, J. and Tu, S. and Feng, J.
Preparation and improving mechanism of PBAT/PPC-based micro-layer biodegradable mulch film with excellent water resistance and mechanical properties	2024	Ran, L. and Hong, W. and Yu, G. and Du, Q. and Guo, S. and Li, C.
Gradually modified fibers of Yucca Filifera (Asparagaceae) as biodegradable and mechanical reinforcement of polypropylene composites	2024	MedellÃ­n RodrÃ­guez, F.J. and GudiÃ±o Rivera, J. and RodrÃ­guez VelÃ¡zquez, J.G. and Lara SÃ¡nchez, J.F. and Salinas HernÃ¡ndez, M.
Reactive Extrusion of Poly(lactic acid)-graft-Curcumin Antioxidant and Intelligent Packaging	2024	Redfearn, H.N. and Goddard, J.M.
Extraction of microfibrillated cellulose from elephant egesta and evaluating its reinforcing ability in pectin/alginate packaging films	2024	Varughese, S.A. and Gokul, S. and Keerthi, P.
Biopolymer-Mushroom Nanofiber Composite Xerogel Film: Bio-Base-Mediated Green, Chemically Resistant, Edible, and Printable Films	2024	Rahman, S. and Konwar, A. and Gogoi, G. and Chowdhury, D.
Tailored biodegradable films via extrusion blow molding using PBS, PBAT, and TPS	2024	de Beluci, N.D.C.L. and dos Santos, J. and de Carvalho, F.A. and Yamashita, F.
Scalable production of hydrophobic starch/beeswax films by continuous solution casting	2024	Luchesi, B.R. and Moreira, F.K.V. and Marconcini, J.M.
Effect of curcumin-modified nanodiamonds on properties of eco-friendly polylactic acid composite films	2024	Zhang, C. and Ai, M. and Wu, M. and Rong, J. and Naito, K. and Yu, X. and Zhang, Q.
Titanium-catalyzed synthesis of polymyrcene and polyanethol and application as sustainable additives for poly(lactic acid)	2024	Vinueza-Vaca, J. and Franco-Mateo, E. and Sessini, V. and G. Mosquera, M.E. and Souza-Egipsy, V. and Ramos, J. and Vega, J.F. and JimÃ©nez, G. and Tabernero, V.
Evaluation of physicochemical properties of citric acid crosslinked starch elastomers reinforced with silicon dioxide	2024	Pooja, N. and Chakraborty, I. and Mal, S.S. and Bharath Prasad, A.S. and Mahato, K.K. and Mazumder, N.
Influence of PMMA particle size control on the transmittance of PMMA/tempo-oxidized cellulose composites	2024	Altarugio, J.P. and Staffa, L.H. and Carvalho, A.J.F. and Almeida, J.M.P.
Development, characterization and application of starch-based film containing polyphenols of piper betle L. waste in chicken meat storage	2024	Nandi, S. and Guha, P.
Multifunctional composite films based on polyvinyl alcohol, quaternary ammonium salt modified cellulose nanofibers and tannic acid-iron ion coordination complexes for food packaging	2023	Li, Z. and Qu, J. and Qian, L. and Li, Y. and Liu, J. and Yao, X. and Zhang, S. and Valentin, N. and Song, W.
Sulfite incorporated thermoplastic cassava starch blended PBAT blown films as antimicrobial and antibrowning packaging	2023	San, H. and Harnkarnsujarit, N.
Upcycling of post-industrial starch-based thermoplastics and their talc-filled sustainable biocomposites for single-use plastic alternative	2023	Surendren, A. and Pal, A.K. and Rodriguez-Uribe, A. and Shankar, S. and Lim, L.-T. and Mohanty, A.K. and Misra, M.
Low-cost and high-performance poly(butylene adipate-co-terephthalate)/thermoplastic starch blends prepared by an eccentric rotor extruder: Morphology, rheological behavior, thermal and mechanical properties	2023	Xu, M. and Li, F. and Yan, X. and Li, J. and Jia, L. and Liu, Z. and He, H. and Li, Y. and Zhu, Z.
Study of alkali-soluble curdlan/bacterial cellulose/cinnamon essential oil blend films with enhanced mechanical properties	2023	Bian, L. and Fu, J. and Chang, T. and Zhang, C. and Zhang, C.
Development of biobased multifunctional films incorporated with essential oils@polydopamine nanocapsules for food preservation applications	2023	Wang, Y. and Li, L. and Hu, J.
Highly Antibacterial and Antioxidative Carbon Nanodots/Silk Fibroin Films for Fruit Preservation	2023	Zhao, W.-B. and Wang, Y. and Li, F.-K. and Guo, R. and Jiao, F.-H. and Song, S.-Y. and Chang, S.-L. and Dong, L. and Liu, K.-K. and Shan, C.-X.
The effect of essential oil of Zataria multiflora incorporated chitosan (free form and Pickering emulsion) on microbial, chemical and sensory characteristics in salmon (Salmo trutta)	2023	Zomorodian, N. and Javanshir, S. and Shariatifar, N. and Rostamnia, S.
Direct addition of vanillin improved the physicochemical properties and antibacterial activities of gelatin/sodium carboxymethyl cellulose composite film	2023	Ke, Q. and Wang, H. and Huang, X. and Zhang, Y. and Meng, Q. and Kou, X.
Robust and versatile superhydrophobic cellulose-based composite film with superior UV shielding and heat-barrier performances for sustainable packaging	2023	Liao, Y. and Wang, C. and Dong, Y. and Yu, H.-Y.
Development of a novel, sustainable, cellulose-based food packaging material and its application for pears	2023	Ormanli, E. and Amca Uluturk, B. and Bozdogan, N. and Bayraktar, O. and Tavman, S. and Kumcuoglu, S.
Evaluation of poly(lactic acid) and ECOVIO based biocomposites loaded with antimicrobial sodium phosphate microparticles	2023	Mena-Prado, I. and Reinosa, J.J. and FernÃ¡ndez-GarcÃ­a, M. and FernÃ¡ndez, J.F. and MuÃ±oz-Bonilla, A. and del Campo, A.
Novel edible films fabricated with HG-type pectin extracted from different types of hybrid citrus peels: Effects of pectin composition on film properties	2023	Said, N.S. and Olawuyi, I.F. and Cho, H.-S. and Lee, W.-Y.
Ambient-densified and polymer-free transparent wood film for smart food packaging window	2023	Zhang, K. and Sutton, I. and Smith, M.D. and Harper, D.P. and Wang, S. and Wu, T. and Li, M.
Green preparation of cellulose nanofibers via high-pressure homogenization and their film-forming properties	2023	Yao, C. and Li, F. and Chen, T. and Tang, Y.
Development of functional, sustainable pullulan-sodium alginate-based films by incorporating essential oil microemulsion for chilled pork preservation	2023	Wei, Z. and Huang, L. and Feng, X. and Cui, F. and Wu, R. and Kong, Q. and Sun, K. and Gao, J. and Guo, J.
Strong and flexible lignocellulosic film fabricated via a feasible molecular remodeling strategy	2023	Shen, R. and Wang, D. and Sun, L. and Diao, M. and Zheng, Q. and Gong, X. and Liu, L. and Yao, J.
Biodegradable, UV-blocking, and antioxidant films from lignocellulosic fibers of spent coffee grounds	2023	Bhattarai, S. and Janaswamy, S.
Chitosan-based films blended with moringa leaves and MgO nanoparticles for application in active food packaging	2023	Mohamad, E.A. and Shehata, A.M. and Abobah, A.M. and Kholief, A.T. and Ahmed, M.A. and Abdelhakeem, M.E. and Dawood, N.K. and Mohammed, H.S.
Antibacterial polylactic acid fabricated via Pickering emulsion approach with polyethyleneimine and polydopamine modified cellulose nanocrystals as emulsion stabilizers	2023	Zhang, Z. and Zhong, M. and Xiang, H. and Ding, Y. and Wang, Y. and Shi, Y. and Yang, G. and Tang, B. and Tam, K.C. and Zhou, G.
Polylactic acid/polycaprolactone/sawdust based biocomposites trays with enhanced compostability	2023	Dhal, M.K. and Madhu, K. and Banerjee, A. and Prasannavenkadesan, V. and Kumar, A. and Katiyar, V.
Preparation, properties, and characterization of modified sesbania gum composite film	2023	Wang, M. and Zhu, Y.-C. and Huan, H. and Sun, Y. and Chen, J. and Yao, G.
Carboxymethyl cellulose based films enriched with polysaccharides from mulberry leaves (Morus alba L.) as new biodegradable packaging material	2023	Akhtar, H.M.S. and Ahmed, S. and Olewnik-Kruszkowska, E. and Gierszewska, M. and Brzezinska, M.S. and DembiÅ„ska, K. and KalwasiÅ„ska, A.
Sustainable grafting of poly(3-hydroxybutyrate-co-3-hydroxyhexanoate) and natural rubber into a new thermoplastic elastomer film	2023	Zainal Abidin, A. and Zango, Z.U. and Akhdar, H. and Aldaghri, O. and Ibnaouf, K.H. and Sulieman, A. and Lim, J.W. and Ng, H.-S. and Khoo, K.S.
Fabrication of all-chitin composite films	2023	Egi, Y. and Kontani, A. and Kadokawa, J.-I.
Starch/poly(butylene adipate-co-terephthalate) blown antimicrobial films based on Îµ-polylysine hydrochloride and different nanomontmorillonites	2023	Gao, S. and Zhang, X. and Jiang, J. and Wang, W. and Hou, H.
Laccase and dye-decolorizing peroxidase-modified lignin incorporated with keratin-based biodegradable film: An elucidation of structural characterization, antibacterial and antioxidant properties	2023	Waqas Ali Shah, S. and Ma, K. and Ullah, R. and Ali, E.A. and Qayum, A. and Uddin, N. and Zhu, D.
Plant fiber foam reinforced with distiller's grains and its static cushioning properties	2023	Liu, S. and Gao, Y. and Ma, L. and Wu, R. and Lu, P.
Constructing a biodegradable carrageenan based food packaging film according to the synergistic strategies between peppermint essential oil and thymol	2023	Wu, X. and Zhou, J. and Liu, Z. and Liu, J. and He, S. and Shao, W.
Study on hydroxypropyl corn starch/alkyl ketene dimer composite film with enhanced water resistance and mechanical properties	2023	Duan, Q. and Bao, X. and Yu, L. and Cui, F. and Zahid, N. and Liu, F. and Zhu, J. and Liu, H.
Eggshell waste act as multifunctional fillers overcoming the restrictions of starch-based films	2023	Xu, H. and Li, J. and McClements, D.J. and Cheng, H. and Long, J. and Peng, X. and Xu, Z. and Meng, M. and Zou, Y. and Chen, G. and Jin, Z. and Chen, L.
Furoic acid-mediated konjac glucomannan/flaxseed gum based green biodegradable antibacterial film for Shine-Muscat grape preservation	2023	Wu, Y. and Xu, F. and Zhao, H. and Wu, H. and Sun, C. and Li, Q.
Enhanced mechanical strength of vortex fluidic mediated biomass-based biodegradable films composed from agar, alginate and kombucha cellulose hydrolysates	2023	He, S. and Wu, Y. and Zhang, Y. and Luo, X. and Gibson, C.T. and Gao, J. and Jellicoe, M. and Wang, H. and Young, D.J. and Raston, C.L.
Thiol-Ene Click Cross-linking of Starch Oleate Films for Enhanced Properties	2023	Boetje, L. and Lan, X. and van Dijken, J. and Kaastra, G. and Polhuis, M. and Loos, K.
Evaluation of the barrier and antimicrobial properties of biodegradable films based on potato waste starch containing natural additives	2023	CastaÃ±Ã³n Vilca, J.A. and Ortiz-Quispe, B.S. and Apaza-Cusiatau, C.R. and Medrano de Jara, E. and Quequezana-Bedregal, M.J. and Gutierrez-Oppe, E.E. and PessÃ´a Filho, P.A.
Synthesis and Characterization of Sweet Potato Starch Biocomposite Incorporated with ZnO Nanoparticles	2023	Iqbal, S. and Durrani, A.I. and Rashid, A.
Valorization of Agricultural Waste Lignocellulosic Fibers for Poly(3-Hydroxybutyrate-Co-Valerate)-Based Composites in Short Shelf-Life Applications	2023	Samaniego-Aguilar, K. and SÃ¡nchez-Safont, E. and RodrÃ­guez, A. and MarÃ­n, A. and Candal, M.V. and Cabedo, L. and Gamez-Perez, J.
Development of biodegradable films reinforced with silver functionalized cow milk carbon dots for active food packaging applications	2023	Ananthi, P. and Hemkumar, K. and Subasini, S. and Pius, A.
Pectin based Colorimetric Film for Monitoring Food Freshness	2023	Sudharsan, M.S. and Mani, H. and Kumar, L. and Pazhamalai, V. and Hari, S.
Mechanically Robust Flexible Polyurethane Foams Formulated with Polyols Comprising Soybean Protein	2023	Jian, P. and Peng, G. and Zhao, H. and He, L.
Effect of Glycerol Concentrations on the Characteristics of Cellulose Films from Cattail (Typha angustifolia L.) Flowers	2023	Khotsaeng, N. and Simchuer, W. and Imsombut, T. and Srihanam, P.
Morphological, Mechanical and Thermal Characteristics of PLA /Cocos nucifera L Husk and PLA/Zea mays Chaff Lignin Fibre Mats Composites	2023	Gbenebor, O.P. and Odili, C.C. and Obasa, V.D. and Ochulor, E.F. and Kusoro, S.O. and Udogu-Obia, O.C. and Adeosun, S.O.
Development of nystatin-based antifungal, biodegradable polymer composite materials for food packaging via melt processing approach	2023	Duarah, R. and Aleksic, I. and Milivojevic, D. and Rameshkumar, S. and Nikodinovic-Runic, J. and Padamati, R.B.
Development of Anti-Shrinkage and High-Elastic Thermoplastic Poly(Ether-Ester) Elastomer Foams Via Supercritical Carbon Dioxide Foaming	2023	Ranganathan, P. and Chen, C.-W. and Chou, Y.-L. and Chang, Y.-Y. and Yan, H.-C. and Rwei, S.-P.
Physical, Mechanical, Barrier, Antibacterial Properties, and Functional Group of Carrageenan-based Edible Film as Influenced by Pectin from Dillenia serrata Fruit Peel and Curcumin	2023	Sultan, R.A. and Rahman, A.N.F. and Dirpan, A. and Syarifuddin, A.
Effect of addition of pullulan on the properties of native/waxy corn starch-based films	2023	Cheng, H. and Chen, L. and Zhang, Z. and Zhang, R. and McClements, D.J. and Xu, H. and Xu, Z. and Meng, M. and Jin, Z.
Influence of sustainable packaging material and packaging conditions on physicochemical, microbiological, and sensorial properties of cheeses	2023	Zulewska, J. and Lobacz, A. and BiaÅ‚obrzewski, I. and Grochowina, A. and KamiÅ„ska, A.
Physicochemical Characterisation of Polysaccharide Films with Embedded Bioactive Substances	2023	Gautam, S. and Lapcik, L. and Lapcikova, B. and Repka, D. and Szyk-WarszyÅ„ska, L.
Preparation and Characterization of PHBV/PCL-Diol Blend Films	2023	Erceg, T. and Rackov, S. and Terek, P. and PiliÄ‡, B.
Polycaprolactone-Based Films Incorporated with Birch Tarâ€”Thermal, Physicochemical, Antibacterial, and Biodegradable Properties	2023	Richert, A. and Olewnik-Kruszkowska, E. and Malinowski, R. and KalwasiÅ„ska, A. and Swiontek Brzezinska, M.
Effectiveness of modified lignin on poly(butylene adipate-co-terephthalate)/poly(lactic acid) mulch film performance	2023	Barros, J.J.P. and Oliveira, R.R. and Luna, C.B.B. and Wellen, R.M.R. and Moura, E.A.B.
DEVELOPMENT OF ACTIVE BIODEGRADABLE FILM FROM SAGO STARCH AND GARLIC EXTRACT AND ITS APPLICATION IN PANEER PACKAGING TO CONTROL MICROBIAL LOAD	2023	Gogineni, D.P.S. and Singh, P.K. and Meshram, S. and Yadav, S. and Shrivastav, N. and Singh, R. and Agarwal, N. and Tomar, S.
Effect of Chemical Modification of Melicoccus Bijugatus Jacq Starch on the Fabrication of Poly(lactic acid)/Starch Films	2023	Ortiz-FernÃ¡ndez, A. and Huchin-Puc, K.P. and PÃ©rez-Pacheco, E. and Canto-Pinto, J.C. and Estrada-LeÃ³n, R.J. and Chim-Chi, Y.A. and Moo-Huchin, V.M. and RÃ­os-Soberanis, C.R. and PÃ©rez-Padilla, Y. and Dzul-Cervantes, M.A.A.
Synthesis of Poly(ethylene furanoate) Based Nanocomposites by In Situ Polymerization with Enhanced Antibacterial Properties for Food Packaging Applications	2023	Stanley, J. and Xanthopoulou, E. and FinÅ¡gar, M. and ZemljiÄ, L.F. and Klonos, P.A. and Kyritsis, A. and Koltsakidis, S. and Tzetzis, D. and Lambropoulou, D.A. and Baciu, D. and Steriotis, T.A. and Charalambopoulou, G. and Bikiaris, D.N.
Characterization of Nanocomposites Based on Poly(Îµ-caprolactone) Filled with Recycled Red Mill Scale	2023	Maou, S. and Soualmi, S. and Dellali, R. and Bennama, M. and El-Miloudi, K.
A strong, biodegradable, and closed-loop recyclable bamboo-based plastic substitute enabled by polyimine covalent adaptable networks	2023	Cui, L. and Pan, M. and Zhou, Y. and Xu, H. and Ning, L. and Jia, S. and Wang, X. and Su, Z.
Development of biodegradable tableware from novel combination of paddy straw and pine needles: A potential alternative against plastic cutlery	2023	Gupta, A. and Singh, G. and Ghosh, P. and Arora, K. and Sharma, S.
Evaluation of bioactive multilayer and edible gelatin/xanthan gels crosslinked with Echinacea purpurea for Ricotta cheese preservation	2023	Rofeal, M. and Abdelmalek, F.
Development of cellulose films by means of the IoncellÂ® technology, as an alternative to commercial films	2023	GonzÃ¡lez Carmona, E. and Schlapp-Hackl, I. and JÃ¤Ã¤skelÃ¤inen, S. and JÃ¤rvinen, M. and Nieminen, K. and Sawada, D. and Hummel, M. and Sixta, H.
Controlled release mechanism of thymol loaded into mesoporous silica nanoparticles for active packaging films	2023	Cui, Y. and Wang, X. and Cheng, M. and Guo, Y. and Zhang, R.
pH-responsive color indicator films based on chitosan and purple yam extract for in-situ monitoring food freshness	2023	Li, Q. and Cai, P. and Xiao, H. and Pan, Y.
Development of composite film based on polyvinyl alcohol with binary nanoreinforcements for active packaging of fresh-cut apples	2023	Qu, W. and Wang, W. and Zhang, C. and Chen, X. and Wang, J. and Xue, W. and Zhu, J. and Wu, H.
Development and evaluation of quercetin enriched bentonite-reinforced starch-gelatin based bioplastic with antimicrobial property	2023	Mubarak Aldawsari, H. and Kotta, S. and Asfour, H.Z. and Vattamkandathil, S. and Abdelkhalek Elfaky, M. and Ashri, L.Y. and Badr-Eldin, S.M.
Potential effect of citrate nanocellulose on barrier, sorption, thermal and mechanical properties of chitosan/Arabic gum packaging film	2023	Sultan, M. and Elsayed, H. and Taha, G.
Guar gum based flexible packaging material with an active surface reinforced by litchi shell derived micro fibrillated cellulose and halloysite nanotubes	2023	Deshmukh, R.K. and Kunam, P.K. and Gaikwad, K.K.
Optimization and characterization of taro starch, nisin, and sodium alginate-based biodegradable films: antimicrobial effect in chicken meat	2023	CarriÃ³n, M.G. and Corripio, M.A.R. and Contreras, J.V.H. and MarrÃ³n, M.R. and OlÃ¡n, G.M. and CÃ¡zares, A.S.H.
Polylactic acid films reinforced with chitin nanocrystals: Biodegradation and migration behavior	2023	Yanat, M. and Muthurajan, M. and Strubel, M. and Grolle, K. and SchroÃ«n, K.
Physicochemical, mechanical, and antimicrobial properties of sodium alginate films as carriers of zein emulsion with pelargonic acid and eugenol for active food packing	2023	Lade, B.D. and Dhowlaghar, N. and Pillai, S.S. and Patil, B.S.
Exfoliation and physico-chemical characterization of novel bioplasticizers from Nelumbo nucifera leaf for biofilm application	2023	Divakaran, D. and Sriariyanun, M. and Suyambulingam, I. and Mavinkere Rangappa, S. and Siengchin, S.
Development of multifunctional bioactive food packaging based on silver nanoparticles/grape fruit peel extract reinforced PVA composites	2023	Yaqoob, N. and Zahira, A. and Kamal, S. and Almas, M. and Rehman, S.
Biocomposite films from banana flour/halloysite nanoclay/carvacrol: Preparation, characterization, and application on capsicum (Capsicum annuum) fruits	2023	Chakraborty, P. and Hati, S. and Mishra, B.K.
Optimization of Making Edible Films based on Glycerol, Corn Oil and Whey Cheese using Rotatable Central Composite Design	2023	Moentamaria, D. and Irfin, Z. and Maya, F. and Kusuma, H.S.
CO2-derived microalgae as a biomass filler to fabricate green composite	2023	Kim, J.H. and Yang, J.H. and Hong, J.S. and Lee, J.S. and Sim, S.J. and Ahn, K.H.
Improvement of biodegradable polymer film properties by incorporating functionalized few-layer graphene	2023	Bu, Y. and Kim, H.K. and Lee, J.S. and Jang, H.G. and Jeong, J.H. and Chun, S.W. and Sharma, M. and Kim, B.S.
Technological parameters of cassava starch/carboxymethyl cellulose blend-based films added of soy lecithin and tocopherol mix	2023	Silva da Costa, D. and Ribeiro Costa, R.M. and Takeuchi, K.P. and Lopes, A.S.
Pomegranate peel polyphenols as an antioxidant additive for the development and characterization of a new active pectin edible film	2023	Diaz-Herrera, R. and Alvarez-PÃ©rez, O.B. and Ventura-Sobrevilla, J. and Ascacio-ValdÃ©s, A. and Aguilar-Gonzalez, M.A. and Buenrostro-Figueroa, J. and Aguilar, C.N.
Reinforced water hyacinth based biodegradable cutlery: Green alternative to single-use plastics	2023	Harikrishnan, M.P. and Raghunathan, R. and Warrier, A.S. and Basil, M. and Sahoo, S.K. and Pandiselvam, R. and Venkatesh, T. and Pillai, S. and Kundu, P. and Kothakota, A.
Biodegradable poly(lactic acid) and polycaprolactone alternating multiblock copolymers with controllable mechanical properties	2023	Takagi, A. and Hsu, Y.-I. and Uyama, H.
An emerging sustainable approach for development and characterization of gluten-based nanocomposite films reinforced with starch nanocrystals in conjugation with chitosan	2023	Sharma, T. and Kaur, G. and Singh, A. and Kaur, P. and Dar, B.N. and Kaur, A.
Extending cheese shelf-life using eco-friendly sodium alginate-gelatin films reinforced with nanoclay	2023	Perera, K.Y. and Jaiswal, A.K. and Jaiswal, S.
Intelligent packaging based on chitosan/fucoidan incorporated with coleus grass (Plectranthus scutellarioides) leaves anthocyanins and its application in monitoring the spoilage of salmon (Salmo salar L.)	2023	Wang, F. and Xie, C. and Tang, H. and Li, H. and Hou, J. and Zhang, R. and Liu, Y. and Jiang, L.
Recyclability Studies on Poly(lactic acid)/Poly(butylene succinate-co-adipate) (PLA/PBSA) Biobased and Biodegradable Films	2023	Coltelli, M.-B. and Aliotta, L. and Fasano, G. and Miketa, F. and BrkiÄ‡, F. and Alonso, R. and Romei, M. and Cinelli, P. and Canesi, I. and Gigante, V. and Lazzeri, A.
Impact of sodium alginate-based film loaded with resveratrol and thymol on the shelf life of cooked sausage and the inoculated Listeria monocytogenes	2023	Hashemi, M. and Aminzare, M. and Hassanzadazar, H. and Roohinejad, S. and Tahergorabi, R. and Bekhit, A.E.-D.A.
Facile fabrication and characterization of novel antimicrobial and antioxidant poly (3-hydroxybutyrate)/essential oil composites for potential use in active food packaging applications	2023	Kumari, S.V.G. and Pakshirajan, K. and Pugazhenthi, G.
Fabrication of biodegradable films with UV-blocking and high-strength properties from spent coffee grounds	2023	Zhang, S. and Zhang, X. and Wan, X. and Zhang, H. and Tian, J.
Chitosan/cellulose nanocrystal biocomposite coating for fruit postharvest preservation	2023	Du, Y. and Shi, B. and Luan, X. and Wang, Y. and Song, H.
Enhancing hydrophobic and antioxidant properties of whey protein films through the inclusion of oil and oleogel sourced from spent coffee grounds	2023	Papadaki, A. and Alexandri, M. and Kachrimanidou, V. and Tzora, P. and Kopsahelis, N.
Biodegradable cellulose acetate/layered double-hydroxide composite film for active packaging of fresh food	2023	Oliviero, M. and Lamberti, E. and Cafiero, L. and Pace, B. and Cefola, M. and Gorrasi, G. and Sambandam, A. and Sorrentino, A.
Edible films based on potato and quince peels with potential for the preservation of cured cheese	2023	Coimbra, P. and Marona, B. and Henriques, M.H.F. and Campos, L. and Gomes, D.M.G.S. and Vitorino, C. and Sousa, J.J.S. and Braga, M.E.M. and Gaspar, M.C.
Biodegradation of polysaccharide-based biocomposites with acetylated cellulose nanocrystals, alginate and chitosan in aqueous environment	2023	Vidmar, B. and Oberlintner, A. and Stres, B. and Likozar, B. and Novak, U.
Ultraviolet blocking ability, antioxidant and antibacterial properties of newly prepared polyvinyl alcohol-nanocelluloseâ€‘silver nanoparticles-ChunJian peel extract composite film	2023	Yang, D. and Fan, B. and Sun, G. and He, Y.-C. and Ma, C.
Biodegradable nano-reinforced packaging with improved functionality to extend the freshness and longevity of Plums Oemleria cerasiformis	2023	Mann, M.K. and Sooch, B.S.
Development and characterization of microfiber incorporated with industrial biopolymer composite based biodegradable cutlery: An alternative to single use plastic	2023	Basil, M. and M.K., A. and Lal, A.M.N. and Harikrishnan, M.P. and Kundu, P. and Kothakota, A.
The influence of forsythia essential oil and ZnO nanoparticles on the physicochemical properties of ASKG-based film and its effect on the preservation of meat quality	2023	Khan, S. and Shu, Y. and Li, C. and Liang, T. and Zhang, Z.
Bendable transparent films from cellulose nanocrystalsâ€“Study of surface and microstructure-property relationship	2023	Tideland, H. and Feldhusen, J. and Sonker, A.K. and Westman, G.
Biodegradable composite films based on mucilage from Opuntia ficus-indica (Cactaceae): Microstructural, functional and thermal properties	2023	Mannai, F. and Mechi, L. and Alimi, F. and Alsukaibi, A.K.D. and Belgacem, M.N. and Moussaoui, Y.
Properties and biodegradation modeling of abiotically treated modified-cobalt stearate filled polypropylene films	2023	Sable, S. and Ahuja, S.
Morphological, thermo-mechanical, and barrier properties of coextruded multilayer polylactide composite films reinforced with graphene nanoplatelets and encapsulated thyme essential oil	2023	Ahmed, J. and Bher, A. and Auras, R. and Al-Zuwayed, S.A. and Joseph, A. and Mulla, M.F. and Alazemi, A.
Biodegradable Blown Film Composites from Bioplastic and Talc: Effect of Uniaxial Stretching on Mechanical and Barrier Properties	2023	Nath, D. and Pal, A.K. and Misra, M. and Mohanty, A.K.
Production of PVA-chitosan films using green synthesized ZnO NPs enriched with dragon fruit extract envisaging food packaging applications	2023	Jaiswal, V. and Butola, B.S. and Majumdar, A.
New bio-based polyurethane (PU) foams synthesized using crude glycerol-based biopolyol and humin-based byproducts from biomass hydrolysis	2023	Ma, Q. and Fu, K. and Zhang, J. and Li, M. and Han, X. and Chen, Z. and Ma, L. and Chang, C.
A novel polysaccharide/zein conjugate as an alternative green plastic	2023	Tallawi, M. and Amrein, D. and Gemmecker, G. and Aifantis, K.E. and Drechsler, K.
Enhanced water vapor barrier and gas barrier properties of transparent poly(butylene adipateâ€‘coâ€‘terephthalate)/poly(lactic acid)/hexagonal boron nitride nanosheets composite films	2023	Wang, K. and Sun, X. and Li, F. and Xie, D.
Ultrasound-assisted extraction of anthocyanins from Andean blackberry and their use as an indicator in sustainable smart biofilms developed with cocoa bean shells as natural fiber-filled PLA composite materials	2023	Gravier-RodrÃ­guez, G. and Jurado-Basante, S. and Arias-Contreras, A.N. and Gamarra Castillo, O.J. and Porras, A. and SÃ¡nchez-Camargo, A.D.P.
Preparation and characterization of polyvinyl alcohol/glutaraldehyde cross-linked chitosan/Îµ-Polylysine degradable composite film and its antibacterial effect	2023	Guo, S. and Zhang, X. and Ma, R. and Ge, X. and Shen, H. and Liang, W. and Zhang, G. and Li, W.
Cationic UV-curing of isosorbide-based epoxy coating reinforced with macadamia nut shell powder	2023	Pezzana, L. and Emanuele, A. and Sesana, R. and Delprete, C. and MalmstrÃ¶m, E. and Johansson, M. and Sangermano, M.
Layered double hydroxides bundled Agar-g-PAN/Ag nanocomposite films: A strategy to improve thermal, barrier and antibacterial properties	2023	Swain, S.K. and Nazrul, S. and Das, S.K. and Biswal, A. and Behera, L.
Pulp waste extracted reinforced powder incorporated biodegradable chitosan composite film for enhancing red grape shelf-life	2023	Usha, Z.R. and Iqbal, O. and Aslam, M.A. and Ali, S. and Liu, C. and Li, N. and Zhang, S. and Wang, Z.
Antibacterial food packaging capable of sustained and unidirectional release carvacrol/thymol nanoemulsions for pork preservation	2023	Wang, L. and Yuan, M. and Sun, E. and Wu, J. and Lv, A. and Zhang, X. and Guo, J. and Zhu, Y. and Guo, H. and Li, X. and Wang, K.
Unleashing the potential of bio-nanoparticles from invasive cattail as reinforcement in packaging film to extend the shelf life of poultry meat	2023	Jacob Rani, B.S. and Venkatachalam, S.
Physicochemical and thermal characterization and antioxidant property of chicken feather keratin and ginger starch hybrid nanocomposite film	2023	Oluba, O.M. and Edeh, D.A. and Ojeaburu, S.I. and Bayo-Olorunmeke, O.A. and Josiah, S.J.
Tough, flexible and oil-resistant film from sonicated guar gum and cellulose nanofibers for food packaging	2023	Palanichamy, P. and Venkatachalam, S. and Gupta, S.
Design and fabrication ofÂ superhydrophobicÂ cellulose nanocrystal films by combination of self-assembly and organocatalysis	2023	Alimohammadzadeh, R. and Sanhueza, I. and CÃ³rdova, A.
Mechanical and thermal properties of polyisocyanurate rigid foams reinforced with agricultural waste	2023	Lazo, M. and Puga, I. and MacÃ­as, M.A. and BarragÃ¡n, A. and Manzano, P. and Rivas, A. and Rigail-CedeÃ±o, A.
Film properties of wheat starch modified by annealing and oxidation	2023	GÃ¼llich, L.M.D. and Rosseto, M. and Rigueto, C.V.T. and Biduski, B. and Gutkoski, L.C. and Dettmer, A.
Enhancing the Strength and Flexibility of Microfibrillated Cellulose Films from Lignin-Rich Kraft Pulp	2023	Li, H. and Kulachenko, A. and Mathew, A.P. and Stoltz, R.B. and Sevastyanova, O.
Synthesis of Poly(butylene adipate terephthalate)-co-poly(glycolic acid) with Enhanced Degradability in Water	2023	Jiang, B. and Wang, Y. and Peng, Z. and Lim, K.H. and Wang, Q. and Shi, S. and Zheng, J. and Yang, X. and Liu, P. and Wang, W.-J.
Montmorillonite and chitosan modulates the techno-functional, mechanical, antibacterial, biodegradation and morphological characteristics of gluten-based nanocomposite films	2023	Sharma, T. and Kaur, G. and Singh, A. and Singh, P.
Sustainable biorefining and bioprocessing of green seaweed (Ulva spp.) for the production of edible (ulvan) and non-edible (polyhydroxyalkanoate) biopolymeric films	2023	Manikandan, N.A. and Lens, P.N.L.
Surface activity of protein extracts from seed oil by-products and wettability of developed bioplastics	2023	Mirpoor, S.F. and IbÃ¡Ã±ez-IbÃ¡Ã±ez, P.F. and Giosafatto, C.V.L. and del Castillo-Santaella, T. and RodrÃ­guez-Valverde, M.A. and Maldonado-Valderrama, J.
Development of Carboxymethylcellulose Based Active and Edible Food Packaging Films Using Date Seed Components as Reinforcing Agent: Physical, Biological, and Mechanical Properties	2023	Lawal, K.G. and Riaz, A. and Mostafa, H. and Stathopoulos, C. and Manikas, I. and Maqsood, S.
Physicochemical Characterization, Molecular Modeling, and Applications of Carboxymethyl Chitosan-Based Multifunctional Films Combined with Gum Arabic and Anthocyanins	2023	Alnadari, F. and Al-Dalali, S. and Pan, F. and Abdin, M. and Frimpong, E.B. and Dai, Z. and AL-Dherasi, A. and Zeng, X.
Sustainable Carrageenan/Nanocomposite Films Incorporated with Optimized Zingiber officinale Extracts for Active Packaging Systems	2023	Subramaniam, S.D. and Wan Yahaya, W.A. and Mohd Azman, N.A. and Mohd Arshad, Z.I. and Basrawi, F.
Influence of an innovative, biodegradable active packaging on the quality of sunflower oil and â€œpestoâ€ sauce during storage	2023	Glicerina, V. and Siroli, L. and Gottardi, D. and Ticchi, N. and Capelli, F. and Accorsi, R. and Gherardi, M. and Minelli, M. and Fiorini, M. and Andrisano, V. and Colombo, V. and Manzini, R. and Lanciotti, R. and Romani, S.
Preparation and properties of the crosslinked poly(L-lactide) with high crystallinity and high gel content	2023	He, Y. and Dong, K. and Guo, Y. and Zhao, G. and Tang, S. and Wang, X. and Ma, B.
Development of Food Packaging with Desirable Properties and Activities Using Chitosan and Mentha piperita, Salvia officinalis, Melaleuca quinquenervia, and Eucalyptus globulus EOs	2023	Mouhoub, A. and Guendouz, A. and El Alaoui-Talibi, Z. and Ibnsouda Koraichi, S. and Delattre, C. and El Modafar, C.
Modulation of physicochemical properties and antimicrobial activity of sodium alginate films through the use of chestnut extract and plasticizers	2023	Janik, W. and Nowotarski, M. and Ledniowska, K. and Shyntum, D.Y. and Krukiewicz, K. and Turczyn, R. and Sabura, E. and FurgoÅ‚, S. and KudÅ‚a, S. and Dudek, G.
Plasticized, greaseproof chitin bioplastics with high transparency and biodegradability	2023	Heredia-Guerrero, J.A. and BenÃ­tez, J.J. and Porras-VÃ¡zquez, J.M. and Tedeschi, G. and Morales, Y. and FernÃ¡ndez-OrtuÃ±o, D. and Athanassiou, A. and Guzman-Puyol, S.
Development and Characterization of Edible Films Based on Gelatin/Chitosan Composites Incorporated with Zinc Oxide Nanoparticles for Food Protection	2023	Bahar, A. and Samik, S. and Sianita, M.M. and Kusumawati, N. and Khafidlah, I. and Muslim, S. and Auliya, A.S.
Active Mono-Material Films from Natural and Post-consumer Recycled Polymers with Essential Oils for Food Packaging Applications	2023	Flores-Silva, P.C. and HernÃ¡ndez-HernÃ¡ndez, E. and Sifuentes-Nieves, I. and Lara-SÃ¡nchez, J.F. and Ledezma-PÃ©rez, A.S. and Alvarado-CanchÃ©, C.N. and RamÃ­rez-Vargas, E.
Biosynthesis of MgO Nanoparticles and Their Impact on the Properties of the PVA/Gelatin Nanocomposites for Smart Food Packaging Applications	2023	Rabee, M. and Elmogy, S.A. and Morsy, M. and Lawandy, S. and Zahran, M.A.H. and Moustafa, H.
Effect of pectin incorporation on characteristics of chitosan based edible films	2023	Mulla, M.Z. and Ahmed, J. and Vahora, A. and Pathania, S.
Turning dead leaves into an active multifunctional material as evaporator, photocatalyst, and bioplastic	2023	Fang, S. and Lyu, X. and Tong, T. and Lim, A.I. and Li, T. and Bao, J. and Hu, Y.H.
Flexible poly(butylene adipate-co-butylene terephthalate) enabled high-performance polylactide/wood fiber biocomposite foam	2023	Wang, Y.-Y. and Wang, Y. and Zhu, W. and Lan, D. and Song, Y.-M.
Highly Hydrophobic Gelatin Nanocomposite Film Assisted by Nano-ZnO/(3-Aminopropyl) Triethoxysilane/Stearic Acid Coating for Liquid Food Packaging	2023	Bu, N. and Wang, L. and Zhang, D. and Xiao, H. and Liu, X. and Chen, X. and Pang, J. and Ma, C. and Mu, R.
Supramolecular cross-linking affords chitin nanofibril nanocomposites with high strength and water resistance	2023	Jiao, D. and Li, Z. and Hu, J.Y. and Zhang, X.N. and Guo, J. and Zheng, Q. and Wu, Z.L.
Investigating the Effect of Ionic and Covalent Cross-linkers on the Properties of Marine-based Macroalgae Biofilm Composite	2023	Ismail, N.A. and Johary, N.M. and Aziz, A.A. and Rawi, N.F.M. and Saharudin, N.I. and Azahari, B.
Green synthesis of chitin/lignin based-polyurethane composites	2023	Bartczak, P. and Wysokowski, M. and SzyliÅ„czuk, K. and Odalanowska, M. and Jesionowski, T. and Borysiak, S.
Enhancing the quality of Havarti cheese: Chitosan films with nettle Urtica dioica L. extract as slice separators to retard lipid oxidation	2023	FlÃ³rez, M. and VÃ¡zquez, M. and CazÃ³n, P.
Biodegradable Poly(butylene succinate) Laminate with Nanocellulose Interphase Layer for High-Barrier Packaging Film Application	2023	Nabels-Sneiders, M. and Barkane, A. and Platnieks, O. and Orlova, L. and Gaidukovs, S.
Mycelium Composite with Hierarchical Porous Structure for Thermal Management	2023	Zhang, M. and Xue, J. and Zhang, R. and Zhang, W. and Peng, Y. and Wang, M. and Cao, J.
Investigating the Structure-Property Relationships of Paramylon Ester/PBAT Blends for Sustainable Packaging	2023	Ilangovan, M. and Kabe, T. and Iwata, T.
Extruded polylactide bead foams using anhydrous supercritical CO2 extrusion foaming	2023	Su, Y. and Huang, P. and Sun, J. and Chen, J. and Zheng, H. and Luo, H. and Chong, Y. and Zhao, Y. and Wu, F. and Zheng, W.
Biodegradable Packaging Based on Poly(vinyl Alcohol) and Carboxymethyl Cellulose Films Incorporated with Ascorbic Acid for Food Packaging Applications	2023	Hussain, R. and Batool, S.A. and Aizaz, A. and Abbas, M. and Ur Rehman, M.A.
Dynamic Cross-linked Poly(butylene adipate-co-terephthalate) for High-Performance Green Foam	2023	Fan, Z.-Y. and Shi, Z.-Z. and Ma, L. and Gong, P. and Bao, R.-Y. and Yang, M.-B. and Yang, W.
Bionanocomposites with Enhanced Physical Properties from Curli Amyloid Assemblies and Cellulose Nanofibrils	2023	Khatri, V. and Jafari, M. and Gaudreault, R. and Beauregard, M. and Siaj, M. and Archambault, D. and Loranger, E. and Bourgault, S.
Fabrication and Testing of Crop Waste Ceiba pentandra Shell Powder Reinforced Biodegradable Composite Films	2023	Medadurai, K. and Pandiarajan, N. and Balasubramanian, B. and Pandiarajan, B.
Glass-like transparent and heat-sealable films of cellulose nanoworms via ethanol triggered swelling of esterified cellulose	2023	Lakovaara, M. and SirviÃ¶, J.A. and Wang, L. and SuopajÃ¤rvi, T. and Pratiwi, F. and Zhang, H. and Peltonen, J. and Xu, C. and Liimatainen, H.
Functional properties of nano-SiO2/pinewood-derived cellulose acetate composite film for packaging application	2023	Dong, G. and Yuan, Z. and Guo, X.
Exploring the Polybutylene Adipate Terephthalate/Thermoplastic Polyether Ester Elastomer Blend-Modified Foam: The Frontier of High-Elasticity Sustainable Foam	2023	Zhang, Z. and Yang, L. and Yu, L. and Yu, Z. and Li, L. and Zhang, Z.
Starch Films Plasticized by Imidazolium-Based Ionic Liquids: Effect of Mono- and Dicationic Structures and Different Anions	2023	Romano, S. and De Santis, S. and Martinelli, A. and Rocchi, L.A. and Rocco, D. and Sotgiu, G. and Orsini, M.
Facile Synthesis of Bio-Composite Films Obtained from Sugarcane Bagasse and Cardboard Waste	2023	Singh, S.K. and Verma, S. and Gupta, H. and Gehlaut, A.K. and Kamsonlian, S. and Lal, S.N. and Gaur, A. and Maken, S.
Environmental Consequences of Shelf Life Extension: Conventional versus Active Packaging for Fresh-Cut Salads	2023	Villanova-Estors, R. and Murcia-Velasco, D.A. and Correa-GuimarÃ£es, A. and LÃ³pez-Carballo, G. and HernÃ¡ndez-MuÃ±oz, P. and Gavara, R. and Navas-Gracia, L.M.
Manipulation of crystallization nucleation and thermal degradation of PLA films by multi-morphologies CNC-ZnO nanoparticles	2023	Yan, Y.-F. and Liang, X.-B. and Feng, Y.-L. and Shi, L.-F. and Chen, R.-P. and Guo, J.-Z. and Guan, Y.
Synthesis of Biodegradable and Antimicrobial Nanocomposite Films Reinforced for Coffee and Agri-Food Product Preservation	2023	Nguyen, Q.L. and Le, D.V. and Phan, A.N. and Nguyen, V.D.
Cellulose Nanofibril/Talc Composite Films with Excellent Barrier Properties by Alternate Hierarchical Method	2023	Lin, G. and Xu, J. and Wu, M. and Sun, Q. and Zhu, S. and Wang, B. and Zhang, W.
Scalable, Flexible, and Highly Transmission Sweet Sorghum Film	2023	Chen, K. and Tan, Y. and Sun, F. and Zhu, J. and Peng, H. and Zhan, T. and Cai, L. and Lyu, J.
Enhanced Antibacterial Activity in Cellulose Acetate Films with Surface Defect-Rich MgO Nanoparticles for Sustainable Active Packaging Applications	2023	Kuo, Y.-C. and Lin, S.-P. and Lin, C.-W. and Tsai, Y.-C. and Wu, T.-S. and Hsiao, I.-L.
Facile fabrication of biometric cellulose-based films with superhydrophobicity and tunable optical performance	2023	Hu, Y. and Gan, M. and Xie, Y. and Yu, Y. and Feng, Q.
Synthesis and characterization of polymeric composites with Cascabela thevetia incorporated zinc nanoparticles: Food packaging applications	2023	Rajamani, S. and Gani, R. and Raghu, S.V. and Kudva, A. and Hiremath, M. and Kavital, A. and Ramanath, N. and Nasalapure, A.
Chitosan Films with Caffeine and Propolis as Promising and Ecofriendly Packaging Materials	2023	Stefanowska, K. and WoÅºniak, M. and Majka, J. and Sip, A. and MrÃ³wczyÅ„ska, L. and Kozak, W. and Dobrucka, R. and Ratajczak, I.
Comprehensive characterization of novel bioplasticizer from Pandanus tectorius leaves: a sustainable biomaterial for biofilm applications	2023	Boominathan, S. and Suyambulingam, I. and Narayanaperumal, S. and Divakaran, D. and Senthamaraikannan, P. and Siengchin, S.
Chemical, thermal and morphological properties of polybutylene succinate-waste pineapple leaf fibres composites	2023	Phiri, M.J. and Mofokeng, J.P. and Phiri, M.M. and Mngomezulu, M. and Tywabi-Ngeva, Z.
Effect of Îµ-Polylysine Addition on Pullulan Biodegradable Films for Blueberry Surface Coating	2023	Zhu, G. and Guo, N. and Yan, X. and Dong, J. and Chen, X. and Lu, H.
Enhancing the Properties of Polyvinyl Alcohol Films by Blending with Corn Stover-Derived Cellulose Nanocrystals and Beeswax	2023	Park, N. and Friest, M.A. and Liu, L.
Citric acid cross-linked regenerated bacterial cellulose as biodegradable film for food packaging	2023	Yu, Q. and Yang, L. and Wang, S. and Zhang, L. and Sun, D.
Mechanical, barrier, antibacterial and biodegradable properties of carrageenan/natamycin/graphene hybrid bio nanocomposite film for active antimicrobial food packaging applications	2023	Vishnuvarthanan, M. and Ramji, V.
Hydrothermal Wheat Strawâ€“Reinforced Polyvinyl Alcohol Biodegradable Mulch Film	2023	Wang, X. and Li, X. and Sang, W. and Peng, H. and Ma, G.
Development and characterization of sustainable active pectin films: The role of choline chloride/glycerol-based natural deep eutectic solvent and lavender extracts	2023	Alasalvar, H. and Yildirim, Z. and Yildirim, M.
Agro-Industrial Protein Waste and Co-Products Valorization for the Development of Bioplastics: Thermoprocessing and Characterization of Feather Keratin/Gliadin Blends	2023	LÃ³pez-de-Dicastillo, C. and GÃ³mez-Estaca, J. and LÃ³pez-Carballo, G. and Gavara, R. and HernÃ¡ndez-MuÃ±oz, P.
Toward a Green Chemistry Approach for the Functionalization of Melamine Foams with Silver Nanoparticles	2023	Quilez-Molina, A.I. and Barroso-Solares, S. and RodrÃ­guez-PÃ©rez, M.Ã. and Pinto, J.
Evaluation of a Fish Gelatin-Based Edible Film Incorporated with Ficus carica L. Leaf Extract as Active Packaging	2023	Fauzan, H.R. and Ningrum, A. and Supriyadi, S.
An investigation of the morphological, thermal, mechanical, and barrier properties of an active packaging containing micro- and nano-sized ZnO particles	2023	Syarifa, R. and Esmaeili, Y. and Jafarzadeh, S. and Garavand, F. and Mahmud, S. and Ariffin, F.
Synthesis and characterisation of poly(3-hydroxybutyrate-co-3-hydroxyvalerate) (PHBV) multi-block copolymers comprising blocks of differing 3-hydroxyvalerate contents	2023	Mai, J. and Garvey, C.J. and Chan, C.M. and Pratt, S. and Laycock, B.
Development and characterization of new formulation of biodegradable emulsified film based on polysaccharides blend and microcrystalline wax	2023	Aoufi, D. and Belloul, N. and Serier, A.
Gellan Gum and Polyvinyl Alcohol Based Triple-Layer Films Enriched with Alhagi sparsifolia Flower Extract: Preparation, Characterization, and Application of Dried Shrimp Preservation	2023	Yue, Y. and Cheng, X. and Liu, H. and Zang, M. and Zhao, B. and Zhao, X. and Wang, L.
Eco-friendly bean flour films for sustainable food packaging	2023	Nogueira, D. and S Marasca, N. and Latorres, J.M. and Martins, V.G.
Environmentally friendly poly(butylene adipate-co-terephthalate) and CO2-based poly(propylene carbonate) biodegradable foams modified with short basalt fiber	2023	Tian, H. and Yu, J. and Zhao, Y. and Pan, H. and Li, Y. and Xiao, Y. and Han, L. and Bian, J. and Hao, Y. and Zhang, H.
Evaluation and Improvement of Bio-Based Sustainable Resin Derived from Formic-Acid-Modified Epoxidized Soybean Oil for Packaging Applications	2023	Sobhan, A. and Saedi, S. and Hoff, M. and Liang, Y. and Muthukumarappan, K.
Ionic liquid, ultrasound-assisted synthesis of lignin nanoparticles for barrier-enhanced all-cellulose nanocomposite films	2023	Amini, E. and Valls, C. and Roncero, M.B.
The potential application of a novel biodegradable film activated with co-encapsulated epsilon-poly-l-lysine and Spirulina platensis extract for fish fillets preservation	2023	Tavakoli, S. and Liang, S. and Tan, Y. and Liu, Y. and Gao, S. and Zhao, Y. and Hong, H. and Luo, Y.
Effect of super critical carbon dioxide and alkali treatment on oxygen barrier properties of thermoplastic starch/poly(vinyl alcohol) films	2023	Chen, W.-X. and Xu, H.-J. and Mei, H.-F. and Ma, N. and Yeh, J.-T.
Waste fish scale for the preparation of bio-nanocomposite film with novel properties	2023	Shalma, S. and Haldar, D. and Halder, G. and Patel, A.K. and Singhania, R.R. and Pandey, A.
Ag-lignin hybrid nanoparticles for high-performance solar absorption in photothermal antibacterial chitosan films	2023	Liu, J. and Sipponen, M.H.
Biodegradable Edible Film Based on Basil Seed Gum: The Effect of Gum and Plasticizer Concentrations	2023	OraÃ§, A. and Konak GÃ¶ktepe, Ã‡. and Demirci, T. and AkÄ±n, N.
Active chitosan/gelatin-based films and coatings containing eugenol and oregano essential oil for fresh cheese preservation	2023	Reyes MÃ©ndez, L.M. and MÃ©ndez Morales, P.A. and LÃ³pez-CÃ³rdoba, A. and Ortega-Toro, R. and GutiÃ©rrez, T.J.
Development of sodium alginate-aloe vera hydrogel films enriched with organic fibers: study of the physical, mechanical, and barrier properties for food-packaging applications	2023	Hadi, A. and Nawab, A. and Alam, F. and Naqvi, S.
Biobased ternary films of thermoplastic starch, bacterial nanocellulose and gallic acid for active food packaging	2023	Almeida, T. and Karamysheva, A. and Valente, B.F.A. and Silva, J.M. and Braz, M. and Almeida, A. and Silvestre, A.J.D. and Vilela, C. and Freire, C.S.R.
Xanthoceras sorbifolium Bunge leaf extract activated chia seeds mucilage/chitosan composite film: Structure, performance, bioactivity, and molecular dynamics perspectives	2023	Jiang, L. and Zheng, K.
Development of biodegradable active films based on longan seed starch incorporated with banana flower bract anthocyanin extracts and applications in food freshness indication	2023	Jiang, H. and Zhang, W. and Cao, J. and Jiang, W.
Research on Properties of Edible Films Prepared from Zein, Soy Protein Isolate, Wheat Gluten Protein by Adding Beeswax	2023	Duan, J. and Zhou, Q. and Fu, M. and Cao, M. and Jiang, M. and Zhang, L. and Duan, X.
Modeling of degradation ability for starch-based biodegradable polymer film using ANFIS	2023	Boobalan, C. and Venkatesh, A. and Ramgopal, D.S.
Surficial modification of cellulose with oleic acid via amidation for developing water-resisting property	2023	Li, N. and Zhang, S. and Liu, Y. and Nica, V. and Coseri, S.
Formulation and characterization of starch-based novel biodegradable edible films for food packaging	2023	Shanbhag, C. and Shenoy, R. and Shetty, P. and Srinivasulu, M. and Nayak, R.
PLA-based composite film reinforced with empty fruit bunch fiber and silica for food packaging applications	2023	Yee, Y.Y. and Gunathilake, T.M.S.U. and Ching, Y.C.
Betanin and Nano-Calcium Carbonate Incorporated Polyvinyl alcohol/Starch Films for Active and Intelligent Packaging Applications	2023	Kavas, E. and TerzioÄŸlu, P. and SÄ±cak, Y.
Enhancing biodegradation of PBAT through bio-stimulation using Pseudozyma jejuensis for effective plastic waste reduction	2023	Jang, Y. and Kim, M. and Kim, Y. and Yu, J. and Kim, S.-K. and Han, J. and Kim, Y.-H. and Min, J.
Development of strong and high-barrier food packaging films from cyclic-anhydride modified bacterial cellulose	2023	Jiang, Z. and Cheung, K.M. and Ngai, T.
Active Poly (Lactic Acid) Films with Rice Straw Aqueous Extracts for Meat Preservation Purposes	2023	Freitas, P.A.V. and GonzÃ¡lez-MartÃ­nez, C. and Chiralt, A.
Application of lignin nanoparticles in polybutylene succinate based antifungal packaging for extending the shelf life of bread	2023	Moe, N.C. and Basbasan, A.J. and Winotapun, C. and Hararak, B. and Wanmolee, W. and Suwanamornlert, P. and Leelaphiwat, P. and Boonruang, K. and Chinsirikul, W. and Chonhenchob, V.
Structural Performance and Eco-efficiency Assessment of Biofilms Obtained by a Green Single-Step Modification of Starch and Agave Fibers	2023	Sifuentes-Nieves, I. and Molina-Cervantes, A. and Flores-Silva, P.C. and Garza-SantibaÃ±ez, A. and Saucedo-Salazar, E. and Garcia-Hernandez, Ã. and HernÃ¡ndez-HernÃ¡ndez, E.
Preparation and characterization of egg white protein film incorporated with epigallocatechin gallate and its application on pork preservation	2023	Wu, Y. and Wang, Y. and Lv, J. and Jiao, H. and Liu, J. and Feng, W. and Sun, C. and Li, X.
Use of Microwave Drying for Production of Protein-Oil Based Edible Films	2023	Erdem, B.G.
Use of annatto dye extraction residue as additive in the cassava starch composite foam tray	2023	Aguilar, G.J. and Tapia-BlÃ¡cido, D.R.
Tannic acid-loaded halloysite clay grafted with silver nanoparticles enhanced the mechanical and antimicrobial properties of soy protein isolate films for food-packaging applications	2023	Majumder, S. and Huang, S. and Zhou, J. and Wang, Y. and George, S.
Incorporation of cinnamaldehyde, carvacrol, and eugenol into zein films for active food packaging: enhanced mechanical properties, antimicrobial activity, and controlled release	2023	Yu, H. and Huang, X. and Zhou, L. and Wang, Y.
Dynamically crosslinked chitosan/cellulose nanofiber-based films integrated with Î³-cyclodextrin/curcumin inclusion complex as multifunctional packaging materials for perishable fruit	2023	Zhou, Y. and Liu, R. and Zhou, C. and Gao, Z. and Gu, Y. and Chen, S. and Yang, Q. and Yan, B.
Development and properties of biodegradable film from peach palm (Bactris gasipaes)	2023	DesireÃ© Sousa da Costa, R. and Hickmann FlÃ´res, S. and Brandelli, A. and Galarza Vargas, C. and Carolina Ritter, A. and Manoel da Cruz Rodrigues, A. and Helena Meller da Silva, L.
Evaluation of cassava leaves extract as a material to produce biopolymer-based films	2023	Miranda, C.G. and Speranza, P. and Sato, A.C.K.
Effect of Silica Content on Cellular Structural and Hygroscopicity of Modified Cassava Starch Foam	2023	FigueirÃ³, C.D.S. and Trojaner, M.R. and Calcagno, C.I.W. and Santana, R.M.C.
Production of Biodegradable Composite Plates from Cross-Linked Starch and Cellulosic Fibers	2023	KÃ¶selerli, S.Ãœ. and GÃ¼cÃ¼ÅŸ, M.O. and Uslu, M.K.
Development of Polyhydroxybutyrate-Based Packaging Films and Methods to Their Ultrasonic Welding	2023	Talaniuk, V. and Godzierz, M. and Vashchuk, A. and Iurhenko, M. and Chaber, P. and Sikorska, W. and Kobyliukh, A. and Demchenko, V. and Rogalsky, S. and Szeluga, U. and Adamus, G.
Circular Economy Insights on the Suitability of New Tri-Layer Compostable Packaging Films after Degradation in Storage Conditions	2023	de las Heras, R.B. and Ayala, S.F. and Salazar, E.M. and Carrillo, F. and CaÃ±avate, J. and Colom, X.
Synthesis and characterization of biobased poly(butylene adipate-co-furandicarboxylate) with excellent gas barrier properties	2023	Dong, Y. and Yang, Y. and Wang, J. and Wang, Q. and Zhang, X. and Hu, H. and Zhu, J.
Implementation of a Circular Bioeconomy: Obtaining Cellulose Fibers Derived from Portuguese Vine Pruning Residues for Heritage Conservation, Oxidized with TEMPO and Ultrasonic Treatment	2023	AraÃºjo, L. and Machado, A.R. and Sousa, S. and Ramos, Ã“.L. and Ribeiro, A.B. and Casanova, F. and Pintado, M.E. and Vieira, E. and Moreira, P.
Green and scalable processing of water-soluble, biodegradable polymer/clay barrier films	2023	RÃ¶hrl, M. and Timmins, R.L. and Ghosh, D. and Schuchardt, D.D. and Rosenfeldt, S. and NÃ¼rmberger, S. and BÃ¶lz, U. and Agarwal, S. and Breu, J.
Exploring the Potential of Roselle Calyx and Sappan Heartwood Extracts as Natural Colorants in Poly(butylene Succinate) for Biodegradable Packaging Films	2023	Nansu, W. and Ross, S. and Waisarikit, A. and Ross, G.M. and Charoensit, P. and Suphrom, N. and Mahasaranon, S.
Barrier and Antimicrobial Properties of Coatings Based on Xylan Derivatives and Chitosan for Food Packaging Papers	2023	Roman, M. and Nechita, P. and Vasile, M.-A. and Cantaragiu Ceoromila, A.-M.
Study on the Rapid Degradation Performance of Salix/Wheat Straw Fiber Degradable Film	2023	Liang, Y. and Zhang, Q. and Wang, B. and Liang, Z. and Wang, X.
Development of active biocomposite films based on poly(lactic acid) and wine by-product: Effect of grape pomace content and extrusion temperature	2023	Bruna, J.E. and Castillo, M. and LÃ³pez de Dicastillo, C. and MuÃ±oz-ShugulÃ­, C. and Lira, M. and Guarda, A. and RodrÃ­guez-Mercado, F.J. and Galotto, M.J.
Use of Micro/Nano- and Nanofibrillated Cellulose To Improve the Mechanical Properties and Wet Performance of Xylan/Chitosan Films: A Comparison	2023	Schnell, C.N. and Inalbon, M.C. and Minari, R.J. and Mocchiutti, P.
Nanocellulose Coating on Kraft Paper	2023	Lengowski, E.C. and Bonfatti JÃºnior, E.A. and Coelho Simon, L. and Bolzon de Muniz, G.I. and Sulato de Andrade, A. and Neves Leite, A. and Souza de Miranda Leite, E.L.
A strong, hydrostable lignocellulose-based film based on dual cross-linking networks	2023	Chen, H. and Liu, T. and Li, Y. and Cai, L. and Zhou, Z. and Shi, S.Q. and Gong, S. and Li, J.
Improved mechanical, functional and antimicrobial properties of corn starch-based biodegradable nanocomposites films reinforced with lemongrass oil nanoemulsion and starch nano-crystal	2023	Singh, P. and Kaur, G. and Singh, A. and Sharma, T. and Dar, B.N.
Water-borne synthesis of multi-responsive and biodegradable chitosan-crosslinked microgels: Towards self-assembled films with adaptable properties	2023	Aguirre, G. and Billon, L.
Mechanical properties of biodegradable composite developed by modification of poly lactic acid with orange peel powder	2023	Sivakumar, A. and Sankarapandian, S. and Padma, S. and Srividhya, S.
Synthesis of Biodegradable Film Made from Sodium Alginate Embedded with Magnesium Nanoparticles for Food Packaging Applications	2023	Kumar, H. and Singh, A.K. and Kumar, M. and Singh, K. and Gaur, A. and Karuna, M.S. and Nishat, A. and Saltnat, L.
A new high molecular weight polymalate coating film on grape	2023	Qi, C.-Y. and Chi, Z. and Liu, G.-L. and Wang, P. and Chi, Z.-M.
Active and smart antimicrobial food packaging film composed of date palm kernels extract loaded carboxymethyl chitosan and carboxymethyl starch composite for prohibiting foodborne pathogens during fruits preservation	2023	Zidan, N. and albalawi, M.A. and Alalawy, A.I. and Al-Duais, M.A. and Alzahrani, S. and Kasem, M. and Tayel, A.A. and Nagib, R.M.
A Method for Evaluating the Film-Blowing Processability of Biodegradable Materials	2023	Tian, J. and Cheng, X. and Guo, B. and Xu, J.
Towards green chemicals and edible coatings from barks and peels with near critical extraction of suberin	2023	Lecart, B. and Baumsteiger, C. and Monie, F. and Di Maria, A. and Detrembleur, C. and Richel, A. and Vanderschuren, H.
Incorporating of Oxidized Cellulose Nanofibers@d-Limonene Pickering Emulsion into Chitosan for Fully Biobased Coatings toward Fruits Protection	2023	Yue, X. and Miao, M. and Feng, X.
Sustainable Integration of Zinc Oxide Nanoparticles: Enhancing Properties of Poly(Îµ-Caprolactone) Electrospun Nanofibers and Cast Films	2023	Abdullah, J.A.A. and BenÃ­tez, J.J. and Guerrero, A. and Romero, A.
Biodegradable composites from poly(butylene adipate-co-terephthalate) with carbon nanoparticles: Preparation, characterization and performances	2023	Venkatesan, R. and Surya, S. and Suganthi, S. and Muthuramamoorthy, M. and Pandiaraj, S. and Kim, S.-C.
Effect of Biobased Cling Films on Cheese Quality: Color and Aroma Analysis for Sustainable Food Packaging	2023	Chirilli, C. and Torri, L.
Scale-up fabrication of a biodegradable PBAT/PLA composite film compatibilized with a chain extender for industrial agricultural mulch film application	2023	Lyu, J.S. and Han, J.
Films made of potato starch from industrial potato stragglers and polyethylene: physicochemical, thermal, and mechanical properties	2023	Montoya-Anaya, D.G. and RodrÃ­guez-NÃºÃ±ez, J.R. and Aguirre-Mancilla, C.L. and Grijalva-Verdugo, C. and Quintana-Owen, P. and Madera-Santana, T.J.
Novel eco-friendly antimicrobial UV-blocking PBAT/PBS/TiO2 nanocomposite films for improved shelf-life of bananas	2023	Varghese, S.A. and Phothisarattana, D. and Srisa, A. and Laorenza, Y. and Jarupan, L. and Bumbudsanpharoke, N. and Chonhenchob, V. and Harnkarnsujarit, N.
High-Barrier, Biodegradable Films with Polyvinyl Alcohol/Polylactic Acid + Wax Double Coatings: Influence of Relative Humidity on Transport Properties and Suitability for Modified Atmosphere Packaging Applications	2023	Barbato, A. and Apicella, A. and Malvano, F. and Scarfato, P. and Incarnato, L.
Heat sealable regenerated cellulose films enabled by zein coating for sustainable food packaging	2023	Chu, Y. and Popovich, C. and Wang, Y.
Evaluation the Potential of Onion/Laponite Composites Films for Sustainable Food Packaging with Enhanced UV Protection and Antioxidant Capacity	2023	Barbosa, M.L. and Oliveira, L.M.D. and Paiva, R. and Dametto, A.C. and Dias, D.D.S. and Ribeiro, C.A. and Wrona, M. and NerÃ­n, C. and Barud, H.D.S. and Cruz, S.A.
Effect of the Addition of Fique Bagasse Cellulose Nanoparticles on the Mechanical and Structural Properties of Plastic Flexible Films from Cassava Starch	2023	Palechor-Trochez, J.J. and Chantre-LÃ³pez, A.R. and Argote-Ortiz, E. and Villada-Castillo, H.S. and Solanilla-Duque, J.F.
Effect of silicon dioxide nanoparticle on microstructure, mechanical and barrier properties of biodegradable PBAT/PBS food packaging	2023	Pulikkalparambil, H. and Phothisarattana, D. and Promhuad, K. and Harnkarnsujarit, N.
Influence of glycerol, eggshells, and genipin on hydrophobicity and rigidity of antioxidant locust bean milling dust-derived bioplastics	2023	Lopes, J. and Ferreira, P. and Coimbra, M.A. and GonÃ§alves, I.
Advanced nanocellulose hybrid fillers for sustainable polypropylene biomaterials with enhanced oxygen barrier properties	2023	ZieliÅ„ska, D. and SiwiÅ„ska-Ciesielczyk, K. and Bula, K. and PepliÅ„ska, B. and Jesionowski, T. and Borysiak, S.
PBAT-based biodegradable nanocomposite coating films with ultra-high oxygen barrier and balanced mechanical properties	2023	Debeli, D.K. and Wu, L. and Huang, F.
Zinc oxide enhanced the antibacterial efficacy of biodegradable PBAT/PBS nanocomposite films: Morphology and food packaging properties	2023	Promhuad, K. and Phothisarattana, D. and Laorenza, Y. and Bumbudsanpharoke, N. and Harnkarnsujarit, N.
Lignin micro/nanoparticles: synthesis, properties, and application to endow polyvinyl alcohol film with multi-functionality	2023	Xu, Y.-H. and Li, M.-F. and Peng, F.
Partially Bio-Based Polyester Bead Foams via Extrusion Foaming of Poly(butylene terephthalate)/Poly(butylene furanoate) Blends	2023	Mielke, C. and Pospiech, D. and Kuhnigk, J. and Korwitz, A. and Komber, H. and Bernhardt, R. and Krebs, N. and Boldt, R. and RuckdÃ¤schel, H. and Voit, B.
Microporous chitosan/polyvinyl alcohol based active packaging materials with integrated gas-transmission, radiation-cooling, anti-microbial, and ultraviolet shielding features	2023	Huie, J. and Suqiu, Z. and Haiyan, J. and Zhijian, L. and Lijuan, C. and Nihao, L. and Xinhua, L.
Carboxymethyl cellulose from Opuntia ficus-indica (Cactaceae) for cross-linked films	2023	Mannai, F. and Elhleli, H. and Abouzied, R. and Khiari, R. and Moussaoui, Y.
Raspberry (Rubus idaeus L.) waste-derived nanocellulose for circular application in edible films and coatings	2023	Morcillo-MartÃ­n, R. and Rabasco-VÃ­lchez, L. and Espinosa, E. and PÃ©rez-RodrÃ­guez, F. and RodrÃ­guez, A.
Eutectic solvent-based bioactive films functionalized with microbial astaxanthin extends shelf life of fresh strawberries	2023	Mussagy, C.U. and Farias, F.O. and Sasaki, J.C. and Scontri, M. and Picheli, F. and Santos-Ebinuma, V.C. and de Azeredo, H.M.C. and Pessoa, A. and Herculano, R.D.
Monolayer films from poly(lactic acid) PLA/poly(3-hydroxybutyrate-co-hydroxyvalerate) PHBV blends for food packaging applications	2023	Pouriman, H. and Graham, K. and Jayaraman, K.
Polymer Packaging through the Blending of Biowaste Oyster Shell and Low-Density Polyethylene: A Sustainable Approach for Enhanced Food Preservation	2023	Qu, C.-L. and Lin, S.-M. and Potiyaraj, P. and Meng, L. and Wu, C.-S. and Yuan, L. and Luo, X. and Ge, F.-F. and Tsou, C.-H.
Preparation and Innovative Design Applications of Paper-Based Aluminized Film	2023	Zhou, Y. and Zhou, W. and Xia, G.
Effects of polyvinyl alcohol incorporation on the physical and antioxidant properties of soy protein isolate/Xanthoceras sorbifolia husk extract active films	2023	Yan, W. and Han, Y. and Hou, Y. and Wang, D. and Yu, M.
Rice husk fiber-reinforced starch antimicrobial biocomposite film for active food packaging	2023	Srivastava, V. and Singh, S. and Das, D.
Characterization of biodegradable corn starch-based foam container incorporating kimchi cabbage (Brassica rapa L. pekinensis) by-product	2023	Yun, S.-M. and Kang, M. and Park, S.Y. and Eun, J.-B. and Chun, H.H.
A green metrics approach toward antibacterial chitosan/starch-based films reinforced with garlic oil for extending the shelf-life of Capsicum annum	2023	Kusumaningsih, T. and Istiqomah, A. and Firdaus, M. and Suryanti, V.
Aerenchyma tissue of Juncus effusus L.: a novel resource for sustainable natural cellulose foams	2023	Chen, Q. and van Dijken, J. and Maniar, D. and Loos, K.
Hypophosphite cross-linked starch succinate/chitosan membranes as alternative for packaging and pharmaceutical application	2023	Bajer, D.
Fabrication of antimicrobial edible films from chitosan incorporated with guava leaf extract	2023	Dinh, T.A. and Le, Y.N. and Pham, N.Q. and Ton-That, P. and Van-Xuan, T. and Ho, T.G.-T. and Nguyen, T. and Phuong, H.H.K.
Comparison of biodegradable chitosan-based composite films reinforced by different micron-sized plant fibers for food packaging	2023	Ji, M. and Liu, X. and Li, J. and Li, F. and Man, J. and Li, J. and Zhang, C. and Sun, K. and Qiu, Y.
Preparation, characterization, and performance evaluation of composite films of polyvinyl alcohol/ cellulose nanofiber extracted from Imperata cylindrica	2023	Majumdar, R. and Mishra, U. and Mahata, N. and Shah, M.P. and Mondal, A. and Bhunia, B.
Physical and antimicrobial performance of edible films based on oregano essential oil and tapioca starch emulsions	2023	Alzate, P. and Gerschenson, L. and Rojas, G. and Flores, S.
Strong and biodegradable films from avocado peel fiber	2023	Ahmed, S. and Janaswamy, S.
Corn straw core/cellulose nanofibers composite for food packaging: Improved mechanical, bacteria blocking, ultraviolet and water vapor barrier properties	2023	Li, Z. and Guan, J. and Yan, C. and Chen, N. and Wang, C. and Liu, T. and Cheng, F. and Guo, Q. and Zhang, X. and Ye, X. and Liu, Y. and Shao, Z.
Simultaneously flame-retardant and antibacterial films from Îº-carrageenan/carboxylated cellulose nanofibril/phytic acid for the preservation of cooked pork	2023	Ning, Y. and Liu, R. and Chi, W. and Liu, W. and Zhu, Q. and Xu, S. and Wang, L.
Development and Characterisation of Poly(butylene adipate-co-terephthalate)- Silane Modified Cellulose Nanocrystals Composite Materials and Films	2023	Dhali, K. and Daver, F. and Cass, P. and Field, M.R. and Adhikari, B.
Improved recovery of cellulose nanoparticles from printed wastepaper and its reinforcement in guar gum films	2023	Palanichamy, P. and Venkatachalam, S. and Gupta, S.
Study on the property of mesoporous silica nanoparticles loaded with nisin for poly (lactic acid)-based packaging film	2023	Jiang, K. and Lu, W. and Zhu, B. and Chen, H. and Li, L. and Qin, Y.
Biodegradable High-Molecular-Weight Poly(pentylene adipate-co-terephthalate): Synthesis, Thermo-Mechanical Properties, Microstructures, and Biodegradation	2023	Zheng, L. and Kim, M.S. and Xu, S. and Urgun-Demirtas, M. and Huber, G.W. and Klier, J.
Eco-sustainable coatings based on chitosan, pectin, and lemon essential oil nanoemulsion and their effect on strawberry preservation	2023	Abdalla, G. and Mussagy, C.U. and Sant'Ana Pegorin Brasil, G. and Scontri, M. and da Silva Sasaki, J.C. and Su, Y. and Bebber, C. and Rocha, R.R. and de Sousa Abreu, A.P. and Goncalves, R.P. and Burd, B.S. and Pacheco, M.F. and Romeira, K.M. and Picheli, F.P. and Guerra, N.B. and Farhadi, N. and Floriano, J.F. and Forster, S. and He, S. and Nguyen, H.T. and Peirsman, A. and TirpÃ¡kovÃ¡, Z. and Hu…
Reuse of used paper egg carton boxes as a source to produce hybrid AgNPs- carboxyl nanocellulose through bio-synthesis and its application in active food packaging	2023	Raghav, G.R. and Nagarajan, K.J. and Palaninatharaja, M. and Karthic, M. and kumar, R.A. and Ganesh, M.A.
Edible, strong, and low-hygroscopic bacterial cellulose derived from biosynthesis and physical modification for food packaging	2023	Cheung, K.M. and Jiang, Z. and Ngai, T.
Exploring the potential of mosambi peel and sago powder in developing edible spoons	2023	Siddiqui, B. and Ahmad, A. and Yousuf, O. and Younis, K.
Enhancing the Thermo-Mechanical Properties of Thermoplastic Starch Films Using Rice Straw Fibers as Reinforcement	2023	Zeleke, T.S. and Yihun, F.A. and Ayana, M.T. and Kassa, M.T. and Alemante, M.F.
Evaluation of different characteristics and bioactivities of chitosan-based films incorporating Eugenia caryophyllus and Cinnamomum zeylanicum essential oils	2023	Mouhoub, A. and Guendouz, A. and El Alaoui-Talibi, Z. and Ibnsouda Koraichi, S. and Delattre, C. and El Modafar, C.
Optimisation of fish gelatin and red pitaya peel powder edible film production	2023	Rahma, R.A. and Putri, W.D.R. and Megatri, A.A. and Nur, M. and Mubarok, A.Z. and Wardana, A.A.
Development of a PVA-starch Antioxidant Film Incorporating Beetroot Stem Waste Extract for Active Food Packaging	2023	Kathait, P. and Omre, P.K. and Kumar, P. and Gaikwad, K.K.
Multilayer antimicrobial films based on starch and PLA with superficially incorporated ferulic or cinnamic acids for active food packaging purposes	2023	OrdoÃ±ez, R. and AtarÃ©s, L. and Chiralt, A.
Bioinspired Nanocomposites of Sodium Carboxymethylcellulose and Polydopamine-Modified Cellulose Nanocrystals for UV-Protective Packaging	2023	Lodhi, R.S. and Das, P.
Procurement and Characterization of Biodegradable Films made from Blends of Eucalyptus, Pine and Cocoa Bean Shell Nanocelluloses	2023	Souza, L.O. and Santos, I.A. and de Carvalho Tavares, I.M. and Sampaio, I.C.F. and Dias, M.C. and Tonoli, G.H.D. and de Carvalho, E.E.N. and de Barros Vilas Boas, E.V. and Irfan, M. and Bilal, M. and de Oliveira, J.R. and Franco, M.
Sustainable macromolecular antioxidants from eugenol with synergistically enhanced storage stability for active PVA packaging	2023	Wang, J. and Huang, S. and Yan, K. and Shi, J. and Shi, S. and Jin, Y. and Yuan, L.
PBAT/corn zein ester blends: Rheology, morphology, and physicochemical properties	2023	Tadele, D.T. and Trinh, B.M. and Mekonnen, T.H.
Extraction and Physico-Mechanical and Thermal Characterization of a Novel Green Bio-Plasticizer from Pedalium murex Plant Biomass for Biofilm Application	2023	Narayana Perumal, S. and Suyambulingam, I. and Divakaran, D. and Siengchin, S.
Evaluation of Antimicrobial and Antioxidant Activities of Alginate Edible Coatings Incorporated with Plant Extracts	2023	Lopes, A.I. and Melo, A. and Caleja, C. and Pereira, E. and Finimundy, T.C. and Afonso, T.B. and Silva, S. and Ivanov, M. and SokoviÄ‡, M. and Tavaria, F.K. and Barros, L. and Pintado, M.
In Situ Fermentation of an Ultra-Strong, Microplastic-Free, and Biodegradable Multilayer Bacterial Cellulose Film for Food Packaging	2023	Zhang, Y. and Chen, G. and Qin, W. and Men, X. and Liu, L. and Zhang, Y. and Li, Q. and Wang, L. and Zhang, H.
Transparent, thermoplastic, aliphatic polyesters through crystallization under molecular confinement	2023	Matloubi, M. and Sarem, M. and Heck, B. and Reiter, G. and Shastri, V.P.
Role of wood flour on processability of marine biodegradable poly (3-hydroxybutyrate-co-3-hydroxyhexanoate) (PHBH)/poly(butylene succinate-co-butylene adipate) (PBSA) blends in cast extrusion and thermoforming of take-away food containers	2023	Genovesi, A. and Aversa, C. and Barletta, M. and Cappiello, G. and Lignola, C.
In situ crosslinked Schiff base biohydrogels containing Carica papaya peel extract: application in the packaging of fresh berries	2023	Dalei, G. and Das, S.K. and Mohapatra, S.S. and Das, S.
Development of a bilayer biodegradable packaging material enriched with coffee waste extract for cake preservation	2023	Yakubu, S. and Zheng, H. and Chen, J. and Amagloh, F.K. and Xu, J. and Chen, X. and Wang, L. and Li, L.
Innovative Intelligent Cheese Packaging with Whey Protein-Based Edible Films Containing Spirulina	2023	Kontogianni, V.G. and Kosma, I. and Mataragas, M. and Pappa, E. and Badeka, A.V. and Bosnea, L.
Effects of polyvinyl alcohol content and hydrolysis degree on the structure and properties of extruded starch-based foams	2023	Liu, F. and Zhang, Y. and Xiao, X. and Cao, Y. and Jiao, W. and Bai, H. and Yu, L. and Duan, Q.
Highly wear-resistant and recyclable paper-based self-lubricating material based on lignin-cellulose-graphene layered interwoven structure	2023	Shan, Z. and Jia, X. and Bai, Y. and Yang, J. and Su, Y. and Song, H.
Eco-Friendly Bioplastic Material Development Via Sustainable Seaweed Biocomposite	2023	Tarangini, K. and Huthaash, K. and Nandha Kumar, V. and Kumar, S.T. and Jayakumar, O.D. and WacÅ‚awek, S. and Rao, K.J. and Padil, V.V.T.
Developing a Biodegradable Film for Packaging with Lignocellulosic Materials from the Amazonian Biodiversity	2023	Silva, D.W. and Batista, F.G. and Scatolino, M.V. and Mascarenhas, A.R.P. and De Medeiros, D.T. and Tonoli, G.H.D. and Lazo, D.A.Ã. and Caselli, F.D.T.R. and de Souza, T.M. and Alves Junior, F.T.
PLA thermoformed trays incorporated with cinnamaldehyde and carvacrol as active biodegradable bakery packaging	2023	Gonon, H. and Srisa, A. and Promhuad, K. and Chonhenchob, V. and Bumbudsanpharoke, N. and Jarupan, L. and Harnkarnsujarit, N.
Biodegradable Chitosan-Based Films as an Alternative to Plastic Packaging	2023	WroÅ„ska, N. and Katir, N. and Nowak-Lange, M. and El Kadib, A. and Lisowska, K.
Acetylation of wheat straw holocellulose for a biodegradable film	2023	Peng, Q. and Chen, Y. and Fan, G. and Song, G. and Cheng, Q.
Developing a Prolamin-Based Gel for Food Packaging: In-Vitro Assessment of Cytocompatibility	2023	Trodtfeld, F. and TÃ¶lke, T. and Wiegand, C.
Structural design of a hyperbranched chitosan-based bioplastic with excellent strength, antibacterial, and UV shielding performance	2023	Jin, S. and Xiong, L. and Yu, Y. and Xing, J. and Li, J. and Han, J. and Mei, C. and Li, K. and Xiao, H.
Characterization and Applications of the Pectin Extracted from the Peel of Passiflora tripartita var. mollissima	2023	RenterÃ­a-Ortega, M. and ColÃ­n-Alvarez, M.D.L. and Gaona-SÃ¡nchez, V.A. and Chalapud, M.C. and GarcÃ­a-HernÃ¡ndez, A.B. and LeÃ³n-Espinosa, E.B. and Valdespino-LeÃ³n, M. and Serrano-Villa, F.S. and CalderÃ³n-DomÃ­nguez, G.
Biodegradable Carboxymethyl Chitosan/Polyvinyl Alcohol Hymexazol-Loaded Mulch Film for Soybean Root Rot Control	2023	Lv, Z. and Meng, X. and Sun, S. and Jiang, T. and Zhang, S. and Feng, J.
Development of corn husk cellulose reinforced polyvinyl alcohol bio-composite films incorporated with Zinc Oxide nanoparticles	2023	Sarker Ratna, A. and Verma, C. and Hossain, S. and Gupta, B. and Mukhopadhyay, S.
Engineering novel phenolic foams with lignin extracted from pine wood residues via a new levulinic-acid assisted process	2023	Melro, E. and Duarte, H. and Antunes, F.E. and Valente, A.J.M. and Romano, A. and Norgren, M. and Medronho, B.
Effects of Plasticizers on Characterization of Biodegradable Film Based on Tamarind Kernel Polysaccharide	2023	Suwanamornlert, P. and Taksima, T. and Thanyacharoen-Anukul, P.
Enhancement of the mechanical properties and water barrier properties of thermoplastic starch nanocomposite films by chitin nanofibers: Biodegradable coating for extending banana shelf life	2023	Tanpichai, S. and Thongdonson, K. and Boonmahitthisud, A.
Effect of cellulose micro/nanofibrils and carboxylated styrene butadiene rubber coating on sack kraft paper	2023	Hugen, L.N. and Miranda, E.H.D.N. and Santos, A.D.A.D. and Lago, R.C.D. and Silva, L.E. and Tonoli, G.H.D. and Ferreira, S.R.
Visibly transparent UV protection and adjusted mechanical properties of films composed of lignin-derived wastes and poly[(R)-3-hydroxybutyric acid]	2023	Karnitski, A. and Choi, J.-W. and Kim, H. and Yoo, C.-J. and Lee, H. and Suh, D.J. and Kim, K.H. and Kim, C. and Kim, K. and Ha, J.-M.
UV-functional flexible nanocomposite film with high lignin-cellulose nanocrystals content	2023	Zhang, Y. and Haque, A.N.M.A. and Naebe, M.
Batch Preparation and Characterization of Anthocyanin/CS/PEO Nanofiber Membranes for Food Packages	2023	Ahmed, A. and Zhang, M. and Li, S. and Xu, L.
Oregano essential oil-doped citric acid modified polyvinyl alcohol bio-active films: Properties, bio-functional performance and active packaging application of chicken breast	2023	Xu, L. and Xu, X. and Xu, Y. and Huang, M.
Development of packaging based on PLA/POE/SeNPs nanocomposites by blown film extrusion method: Physicochemical, structural, morphological and antioxidant properties	2023	Zibaei, R. and Ebrahimi, B. and Rouhi, M. and Hashami, Z. and Roshandel, Z. and Hasanvand, S. and de Toledo GuimarÃ£es, J. and goharifar, M. and Mohammadi, R.
Enhanced barrier properties of biodegradable PBAT/acetylated lignin films	2023	Kim, J. and Bang, J. and Park, S. and Jung, M. and Jung, S. and Yun, H. and Kim, J.-H. and Choi, I.-G. and Kwak, H.W.
Biodegradable trays based on Manihot esculenta Crantz starch and Zea mays husk flour	2023	Aguirre, E. and DomÃ­nguez, J. and Villanueva, E. and Ponce-Ramirez, J.A. and de FÃ¡tima Arevalo-Oliva, M. and Siche, R. and GonzÃ¡lez-Cabeza, J. and RodrÃ­guez, G.
Investigation of physical and rheological properties of LDPE/HDPE/thermoplastic starch biodegradable blend films	2023	Zeraatpishe, M. and Hassanajili, S.
Structural, mechanical, antioxidant and antibacterial properties of soy protein isolate (SPI)-based edible food packaging films as influenced by nanocellulose (NC) and green extracted phenolic compounds from date palm leaves	2023	Mostafa, H. and Airouyuwaa, J.O. and Hamed, F. and Wang, Y. and Maqsood, S.
Development of chitosan/poly (vinyl alcohol) active films reinforced with curcumin functionalized layered clay towards food packaging	2023	Yao, J. and Mao, L. and Wang, C. and Liu, X. and Liu, Y.
Biodegradable composite films based on egg white protein and tea polyphenol: Physicochemical, structural and antibacterial properties	2023	Liu, J. and Wang, Y. and Lv, J. and Wu, Y. and Guo, Y. and Sun, C. and Li, X.
A bio-plastic composite film based on nanocrystalline cellulose-zinc oxide reinforced poly (lactic acid) with enhanced UV-shielding effect and antibacterial activity for food packaging applications	2023	Boopasiri, S. and Sae-Oui, P. and Roamcharern, N. and Jangpromma, N. and Ngernyen, Y. and Siriwong, C.
Gelatin-based films incorporated with buriti oil (Mauritia flexuosa L.) as active packaging for artisanal cheese conservation	2023	Anjos, H.A. and Castro, D.A.M. and dos Santos-Neto, A.G. and da Luz, J.R.D. and das GraÃ§as Almeida, M. and Leite Neta, M.T.S. and Narain, N. and Pagani, A.A.C. and Franceschi, E. and HernÃ¡ndez-Macedo, M.L. and LÃ³pez, J.A.
Design of biobased non-isocyanate polyurethane (NIPU) foams blown with water and/or ethanol	2023	Valette, V. and KÃ©bir, N. and Burel, F. and Lecamp, L.
Bioplastics from orange processing byproducts by an ecoefficient hydrothermal approach	2023	Santos, L.B. and Silva, R.D. and Alonso, J.D. and Brienzo, M. and Silva, N.C. and Perotto, G. and Otoni, C.G. and Azeredo, H.M.C.
Functionalized cellulose nanofibrils based supramolecular system-assisted molding enabled strong, antibacterial chitosan bioplastics	2023	Jin, S. and Xiong, L. and Xing, J. and Li, J. and Aladejana, J.T. and Mei, C. and Li, K. and Xiao, H.
Evaluation of Active PBAT Films Incorporated with Orange Essential Oil Biodegradation in Anaerobic Biodigesters	2023	da Silva, G.A. and de Andrade, M.F. and Caetano, V.F. and de Lima Silva, I.D. and de Moraes Filho, L.E.P.T. and Cavalcanti, J.V.F.L. and de Los Angeles Perez Fernandez Palha, M. and Vinhas, G.M.
Development of biodegradable and vermicompostable films based on alginate and waste eggshells	2023	Villanueva, V. and ValdÃ©s, F. and ZÃºÃ±iga, R.N. and Villamizar-Sarmiento, M.G. and Soto-Bustamante, E. and Romero-Hasler, P. and Riveros, A.L. and Tapia, J. and Lisoni, J. and Oyarzun-Ampuero, F. and Valenzuela, C.
Enhancement of the Potato Starch Film Properties from the Incorporation of Itaconic Acid for Sustainable Packaging Applications	2023	Vianna, T.C. and Marinho, C.O. and Marangoni JÃºnior, L. and Alves, R.M.V. and Mei, L.H.I. and Tadini, C.C. and Vieira, R.P.
Smart Antibacterial Food Packaging Based on MIL-53 (Fe) Functionalized Polylactic Acid Film for pH-Responsive Controlled Release	2023	Qi, F. and He, L. and Cui, L. and Wang, W. and Siddique, K.H.M. and Li, S.
Development of biodegradable biocomposite films from poly(lactic acid), natural rubber and rice straw	2023	Pongputthipat, W. and Ruksakulpiwat, Y. and Chumsamrong, P.
Development, characterization, and assessment of antioxidant pectinâ€“sodium alginate based edible films incorporated with cassia essential oil	2023	Bhatia, S. and Al-Harrasi, A. and Jawad, M. and Shah, Y.A. and Al-Azri, M.S. and Ullah, S. and Oz, E. and Oz, F. and Koca, E. and Aydemir, L.Y.
A novel film based on gluten, pectin, and polyphenols and its potential application in high-fat food	2023	Xu, Q.-D. and Jing, Z. and He, Q. and Zeng, W.-C.
Layer-by-layer assembly of sustainable lignin-based coatings for food packaging applications	2023	Abbadessa, A. and Dogaris, I. and Kishani Farahani, S. and Reid, M.S. and Rautkoski, H. and Holopainen-Mantila, U. and Oinonen, P. and Henriksson, G.
Biodegradability of bioplastic film using different regions of Pennisetum purpureum incorporated with gelatine and chitosan	2023	Rohadi, T.N.T. and Ridzuan, M.J.M. and Majid, M.S.A. and Sulaiman, M.H.
Development of sodium alginate-pectin biodegradable active food packaging film containing cinnamic acid	2023	Tong, W.Y. and Ahmad Rafiee, A.R. and Leong, C.R. and Tan, W.-N. and Dailin, D.J. and Almarhoon, Z.M. and Shelkh, M. and Nawaz, A. and Chuah, L.F.
Assessment of the enhancement potential of salicylic acid on physicochemical, mechanical, barrier, and biodegradability features of potato starch films	2023	DÃ­az-DÃ­az, E.D. and Maldonado Haro, M.L. and Patriarca, A. and Melaj, M. and Foresti, M.L. and LÃ³pez-CÃ³rdoba, A. and Goyanes, S.
Effects of tomato peel extract on morphological, chemical, thermal, and mechanical properties of poly(lactic acid)	2023	Kocak, E. and Cetin, M.S. and Kizilirmak Esmer, O. and Karahan Toprakci, H.A.
All-naturally structured tough, ultrathin, and washable dual-use composite for fruits preservation with high biosafety evaluation	2023	Qin, C.C. and Abdalkarim, S.Y.H. and Yang, M.C. and Dong, Y.J. and Yu, H.-Y. and Ge, D.
Effects of Plant Extracts and Green-Synthesized Silver Nanoparticles on the Polyvinyl Alcohol (PVA) Nanocomposite Films	2023	Yontar, A.K. and Ã‡evik, S.
Construction and evaluation of environment-friendly POSS multi-crosslinked mulch film based on bone gelatin	2023	Lyu, B. and Lu, X. and Gao, D. and Wu, H. and Ma, J.
Use of cellulose microfibers from olive pomace to reinforce green composites for sustainable packaging applications	2023	Amara, C. and ElÂ Mahdi, A. and Akman, P.K. and Medimagh, R. and Tornuk, F. and Khwaldia, K.
Incorporating oregano (Origanum vulgare L.) Essential oil onto whey protein concentrate based edible film towards sustainable active packaging	2023	Sajimon, A. and Edakkadan, A.S. and Subhash, A.J. and Ramya, M.
Reactive blending of polylactic acid/polyethylene glycol toward biodegradable film	2023	Salimi, A. and Ahmadi, S. and Faramarzi, M. and Faghihi, J.
Recycling rice husk ash as a filler on biodegradable cassava starch-based foams	2023	Donati, N. and Spada, J.C. and Tessaro, I.C.
Preparation of high-performance poly(butylene adipate-co-terephthalate)/thermoplastic starch compounds with epoxidized soybean oil as compatibilizer	2023	Jiang, X. and Wang, J. and Zhang, J. and Wang, J. and Guo, W.
Morphology and functional properties of gelatin-based films modified by UV radiation and bacterial cellulose nanofibers	2023	de Vargas, V.H. and Marczak, L.D.F. and FlÃ´res, S.H. and Mercali, G.D.
Poly(lactic acid)/cholecalciferol based composites for active food packaging application	2023	Lawal, U. and Samyuktha, R. and Robert, V. and Sreelakshmi, K. and Gopi, A. and Poochi, M. and Loganathan, S. and Thomas, S. and Valapa, R.B.
Lignin-Polylactide Reverse Emulsions for Water and UV-Resistant Composite Films	2023	Yu, S. and Lu, Y. and Guo, S. and Guo, T. and Takagi, A. and Kamkar, M. and Rojas, O.J.
Physicochemical Quality Evaluation of Fresh-Cut Rosemary (Rosmarinus officinalis L.) Packed and Stored in Biodegradable Film	2023	AugÅ¡pole, I. and Sivicka, I. and Muizniece-Brasava, S.
ZnO Nanoparticles-Reinforced Chitosan-Xanthan Gum Blend Novel Film with Enhanced Properties and Degradability for Application in Food Packaging	2023	Tabassum, Z. and Girdhar, M. and Kumar, A. and Malik, T. and Mohan, A.
Exopolysaccharide riclin and anthocyanin-based composite colorimetric indicator film for food freshness monitoring	2023	Miao, Y. and Chen, Z. and Zhang, J. and Li, N. and Wei, Z. and Zhang, Y. and Wu, X. and Liu, J. and Gao, Q. and Sun, X. and Sun, Q. and Zhang, J.
Boosting functional properties of active-CMC films reinforced with agricultural residues-derived cellulose nanofibres	2023	RincÃ³n, E. and De Haro-Niza, J. and Morcillo-MartÃ­n, R. and Espinosa, E. and RodrÃ­guez, A.
Synthesis and Biodegradation Test of a New Polyether Polyurethane Foam Produced from PEG 400, L-Lysine Ethyl Ester Diisocyanate (L-LDI) and Bis-hydroxymethyl Furan (BHMF)	2023	Olivito, F. and Jagdale, P. and Oza, G.
Gelatin-Based Hydrogels Containing Microcrystalline and Nanocrystalline Cellulose as Moisture Absorbers for Food Packaging Applications	2023	Acevedo-Puello, V. and Figueroa-LÃ³pez, K.J. and Ortega-Toro, R.
Preparation of ultrafine wheat straws with co-milling and its incorporation for biodegradable mulch film production with enhanced performance	2023	Xu, L. and Zheng, Z. and Lou, Z. and Jiang, X. and Wang, M. and Chen, G. and Chen, J. and Yan, N.
Structural, Thermal, Optical, Mechanical, and Antibacterial Properties of PLA/Nanoclay/TiO2 Nanocomposite Films	2023	Akshaykranth, A. and Jayarambabu, N. and Rao, T.V. and Rakeshkumar, R.
Organic gelatin-coated ZnNPs for the production of biodegradable biopolymer films	2023	Wu, Y. and Xia, C. and Zhang, L. and Thanh, N.C. and Al Obaid, S. and Alfarraj, S. and Jhanani, G.K.
Properties and antimicrobial activity of wheat-straw nanocellulose-arabinoxylan acetate composite films incorporated with silver nanoparticles	2023	Gumber, S. and Kanwar, S. and Mazumder, K.
Biobased Intelligent Food-Packaging Materials with Sustained-Release Antibacterial and Real-Time Monitoring Ability	2023	Li, C. and Liu, J. and Li, W. and Liu, Z. and Yang, X. and Liang, B. and Huang, Z. and Qiu, X. and Li, X. and Huang, K. and Zhang, X.
Biodegradable Cellulose Nanofibril Films with Active Functionality for Food Packaging Applications	2023	LakshmiBalasubramaniam, S. and Patel, A.S. and Tajvidi, M. and Skonberg, D.
Characterization of chitosan/eugenol-loaded IRMOF-3 nanoparticles composite films with sustained antibacterial activity and their application in postharvest preservation of strawberries	2023	Chen, K. and Brennan, C. and Cao, J. and Cheng, G. and Li, L. and Qin, Y. and Chen, H.
Edible films produced from agrifood by-products and wastes	2023	Jorge, A.M.S. and Gaspar, M.C. and Henriques, M.H.F. and Braga, M.E.M.
Application of a Whey Protein Edible Film Incorporated with Cumin Essential Oil in Cheese Preservation	2023	Nemati, V. and Hashempour-Baltork, F. and Sadat Gharavi-Nakhjavani, M. and Feizollahi, E. and Marangoni JÃºnior, L. and Mirza Alizadeh, A.
Aging of biodegradable-mulch-derived microplastics reduces their sorption capacity of atrazine	2023	Cao, H. and Yao, S. and Xu, L. and Bian, Y. and Jiang, X. and Ä†wielÄ…g-Piasecka, I. and Song, Y.
Functionality and characterization of modified starch films with pineapple leaf fibers	2023	Aurelio, R.-H. and Mextlisol, C.-V.S. and PÃ¡ramo-CalderÃ³n, D.E. and Acevedo-GÃ³mez, R. and Gerardo, G.-G. and Nolasco-Hipolito, C. and Eduardo, B.-G.J. and Carlos, C.-A.J. and Alejandro, A.-S.
Self-Reinforced and Antibacterial Zn2+ @Vanillin/Carboxymethyl Chitosan Film for Food Packaging	2023	Lin, Z. and Bi, S. and Du, G. and Zhang, Y. and Fu, H. and Fu, L. and Xu, C. and Lin, B.
Sustainable polylactide materials with the function of blocking a specific wavelength of light based on aloe-emodin	2023	Li, P. and Jiang, L. and Lan, L. and Liu, F. and Liu, Z. and Huang, Y. and Dan, Y.
Multifunctional Bio-Nanocomposite Films of Carboxymethyl Cellulose and Pectin with Incorporated Zinc Oxide Nanoparticles	2023	Sougandhi, P.R. and Jena, S.K. and Brahmanand, P.S. and Tej, M.B. and Kadiyala, N.K. and Rani, T.S. and Rao, M.V.B.
Developing a pachyman/polyvinyl alcohol-polylactic acid bilayer film as multifunctional packaging and its application in cherry tomato preservation	2023	Zhao, Z. and Xu, Y. and Zou, P. and Xu, L. and Cai, J.
Degradation characteristics of polybutylene adipate terephthalic acid (PBAT) and its effect on soil physicochemical properties: A comparative study with several polyethylene (PE) mulch films	2023	Ma, J. and Cao, Y. and Fan, L. and Xie, Y. and Zhou, X. and Ren, Q. and Yang, X. and Gao, X. and Feng, Y.
Biodegradable Composite Film of Brewersâ€™ Spent Grain and Poly(Vinyl Alcohol)	2023	Lin, L. and Mirkin, S. and Park, H.E.
Extraction of Fish Protein Concentrates from Discards and Combined Application with Gelatin for the Development of Biodegradable Food Packaging	2023	Athanasopoulou, E. and Michailidi, A. and Ladakis, D. and Kalliampakou, K.I. and Flemetakis, E. and Koutinas, A. and Tsironi, T.
Use of Raw Peach Gum as a Sustainable Additive for the Development of Water-Sensitive and Biodegradable Thermoplastic Starch Films	2023	Juan-Polo, A. and Pavon, C. and de la Rosa-RamÃ­rez, H. and LÃ³pez-MartÃ­nez, J.
Water vapor and air barrier performance of sustainable paper coatings based on PLA and xanthan gum	2023	Abdenour, C. and Eesaee, M. and Stuppa, C. and Chabot, B. and BarnabÃ©, S. and Bley, J. and Tolnai, B. and Guy, N. and Nguyen-Tri, P.
Next-generation food packaging: Edible bioactive films with alginate, mangaba pulp (Hancornia speciosa), and Saccharomyces boulardii	2023	Oliveira Filho, J.G.D. and de Sousa, T.L. and Bertolo, M.R.V. and Bogusz Junior, S. and Mattoso, L.H.C. and Pimentel, T.C. and Egea, M.B.
Preparation and Characterization of Novel Green Seaweed Films from Ulva rigida	2023	Sonchaeng, U. and Wongphan, P. and Pan-utai, W. and Paopun, Y. and Kansandee, W. and Satmalee, P. and Tamtin, M. and Kosawatpat, P. and Harnkarnsujarit, N.
Development and Characterization of Bio-Based Composite Films for Food Packing Applications Using Boiled Rice Water and Pistacia vera Shells	2023	Raj, V.A. and Sankar, K. and Narayanasamy, P. and Moorthy, I.G. and Sivakumar, N. and Rajaram, S.K. and Karuppiah, P. and Shaik, M.R. and Alwarthan, A. and Oh, T.H. and Shaik, B.
Thermoplastic agar blended PBAT films with enhanced oxygen scavenging activity	2023	Iribarren, E. and Wongphan, P. and Bumbudsanpharoke, N. and Chonhenchob, V. and Jarupan, L. and Harnkarnsujarit, N.
A composite starch-date seeds extract based biodegradable film for food packaging application	2023	Thakwani, Y. and Karwa, A. and BG, P.K. and Purkait, M.K. and Changmai, M.
Preparation and characterization of biodegradable films based on levan polysaccharide blended with gellan gum	2023	Agarwal, N. and Thakur, M. and Mishra, B.B. and Singh, S.P.
Permeation properties of a plasma-processed organosiliconâ€“carboxymethylcellulose bilayer on fibrillated cellulosic films for sustainable packaging applications	2023	Babaei, S. and Profili, J. and Al Rashidi, M. and Dorris, A. and Beck, S. and Asadollahi, S. and Sarkissian, A. and Stafford, L.
Effect of Polyethylene Glycol Methyl Ether Methacrylate on the Biodegradability of Polyvinyl Alcohol/Starch Blend Films	2023	Iskalieva, A. and Yesmurat, M. and Al Azzam, K.M. and Ainakulova, D. and Yerbolat, Y. and Negim, E.-S. and Ibrahim, M.N.M. and Gulzhakhan, Y.
Xanthoceras sorbifolia Husk Extract Incorporation for the Improvement in Physical and Antioxidant Properties of Soy Protein Isolate Films	2023	Han, Y. and Yan, W. and Hou, Y. and Wang, D. and Yu, M.
Use of bacterial cellulose (BC) from a mutated strain for BC-starch composite film preparation	2023	Liang, X. and Hu, W. and Zhong, J.-J.
Functional, Physical, and Volatile Characterization of Chitosan/Starch Food Films Functionalized with Mango Leaf Extract	2023	Cejudo, C. and Ferreiro, M. and Romera, I. and Casas, L. and Mantell, C.
Production of Bio-Based Polyol from Coconut Fatty Acid Distillate (CFAD) and Crude Glycerol for Rigid Polyurethane Foam Applications	2023	Salcedo, M.L.D. and Omisol, C.J.M. and Maputi, A.O. and Estrada, D.J.E. and Aguinid, B.J.M. and Asequia, D.M.A. and Erjeno, D.J.D. and Apostol, G. and Siy, H. and Malaluan, R.M. and Alguno, A.C. and Dumancas, G.G. and Lubguban, A.A.
Sustainable starch-based edible films with agrifood residues as potential carriers for the probiotic Lactobacillus rhamnosus	2023	Coimbra, P. and Alarico, S. and Empadinhas, N. and Braga, M.E.M. and Gaspar, M.C.
One-pot synthesis of cellulose esterâ€“graftâ€“polylactide copolymers in an ionic liquid and the effect of graft-chain composition on their thermoplasticities and enzymatic degradabilities	2023	Lee, H.Y. and Seok, J.H. and Lee, J.-C. and Lee, W.-K. and Iwata, T.
Tannic acid as a crosslinking agent in poly(butylene adipate-co-terephthalate) composite films enhanced with carbon nanoparticles: Processing, characterization, and antimicrobial activities for food packaging	2023	Venkatesan, R. and Sivaprakash, P. and Kim, I. and Eldesoky, G.E. and Kim, S.-C.
Effect of Trehalose/OEO/Tween 80/Tween 20 Addition on Physical Stability of Edible Packaging during Storage in Different Humidity Conditions	2023	Dordevic, S. and Dordevic, D. and Tesikova, K. and Tremlova, B.
Recycling of Nanocellulose from Polyesterâ€“Cotton Textile Waste for Modification of Film Composites	2023	Srichola, P. and Witthayolankowit, K. and Sukyai, P. and Sampoompuang, C. and Lobyam, K. and Kampakun, P. and Toomtong, R.
Impacts of tannin inclusion on fabrication, characterization and antioxidant activity of sodium alginate-silk fibroin-tannin films and their application on fresh-cut apple packaging	2023	Zhang, X. and Kang, J. and Hu, H. and Wang, H. and Liu, Z. and Zhou, W. and Zhang, X.
Development and characterization of edible films based on flaxseed gum incorporated with Piper betle extract	2023	Manzoor, A. and Ahmad, S. and Yousuf, B.
Development and characterization of defatted pumpkin seed meal and halloysite nanoclay composite films for food packaging	2023	Kumar, Y. and Santhosh, R. and Hoque, M. and Nath, D. and Thakur, R. and Madhubabu, D. and Suryavanshi, V.R. and Singhi, H. and Ahmed, J. and Sarkar, P.
Temperature responsive crosslinked starch-kraft lignin macromolecule	2023	Diaz-Baca, J.A. and Fatehi, P.
Functionalization and Thereafter Grafting with Lactic Acid to Synthesize Lignin-polylactic Acid Copolymer for Thin Film Preparation	2023	Dutta, K. and Saikia, A. and Saikia, B.K. and Singh, A.
Biodegradable layered double hydroxide based polymeric films for sustainable food packaging applications	2023	Mishra, G. and Praharaj, P. and Pandey, S. and Parida, S.
Venus antiqua Clamshell-Derived Calcium Oxide Nanoparticles for the Preparation of PLA/d-Limonene/CaO Nanocomposites with Antimicrobial Properties	2023	Moreno-Serna, V. and OyarzÃºn, C. and Ulloa-Flores, M.T. and Rivas, L. and SepÃºlveda, F.A. and Loyo, C. and Lopez Toro, E. and Zapata, P.A.
Resilient high oxygen barrier multilayer films of nanocellulose and polylactide	2023	Guivier, M. and Almeida, G. and Domenek, S. and Chevigny, C.
Biodegradable antifungal films from nanocellulose-gellan gum incorporated with Anethum graveolens essential oil for bread packaging	2023	Sripahco, T. and Khruengsai, S. and Pripdeevech, P.
Sustainable acid hydrotropic fractionation for bamboo-based nanofilms with unparalleled hydrophobicity and UV resistance	2023	Wang, K. and Liu, X. and Yang, S. and Ma, J. and Tian, G. and Shang, L. and Jiang, Z. and Ma, Q.
Lignocellulose nanofibrils/guar gum-based ethylene scavenging composite film integrated with zeolitic imidazolate framework-8 for food packaging	2023	Sultana, A. and Kumar, L. and Gaikwad, K.K.
Effect of cashew shell biomass synthesized cardanol oil green compatibilizer on flexibility, barrier, thermal, and wettability of PLA/PBAT biocomposite films	2023	Thiyagu, T.T. and Sai Prasanna Kumar, J.V. and Gurusamy, P. and Sathiyamoorthy, V. and Maridurai, T. and Vr, A.P.
Improved hydrophobicity, antibacterial and mechanical properties of polyvinyl alcohol/quaternary chitosan composite films for antibacterial packaging	2023	Liu, F. and Zhang, X. and Xiao, X. and Duan, Q. and Bai, H. and Cao, Y. and Zhang, Y. and Alee, M. and Yu, L.
Development and characterization of a novel sodium alginate based active film supplemented with Lactiplantibacillus plantarum postbiotic	2023	Akman, P.K. and Kutlu, G. and Tornuk, F.
Green synthesis of three-component Ag/AgCl/TiO2 nanocomposite using Zataria Multiflora plant and evaluation of its application in the production of the biodegradable film to increase egg durability in packaging	2023	Mohammadi, S. and Ahari, H. and Yousefi, S.
The influence of cupuaÃ§u extract in the production of biofilms based on babassu coconut mesocarp	2023	Lima, M.F. and Rocha, A.A. and da Hora, L.F. and Villa-VÃ©lez, H.A. and da Silva, D.C. and Santana, A.A.
Sustainable one-pot synthesis of novel soluble cellulose-based nonionic biopolymers for natural antimicrobial materials	2023	Dang, X. and Yu, Z. and Wang, X. and Du, Y. and Wang, C.
Silver Nanoparticles Incorporated PVA-MC Blends: A Systematic Approach To Understand Its Properties For Food Packaging Applications	2023	Amrutha, N.R. and Dhale, M.A. and Job, A. and Divyalakshmi, K. and Jeevan Prasad Reddy, D. and Keshava Murthy, P.S.
Aqueous-Based Recycling of Cellulose Nanocrystal/Chitin Nanowhisker Barrier Coatings	2023	Ji, Y. and Shen, D.E. and Lu, Y. and Schueneman, G.T. and Shofner, M.L. and Meredith, J.C.
Manufacture of active multilayer films made of functionalized pectin coated by polyhydroxyalkanoates: A fully renewable approach to active food packaging	2023	Mirpoor, S.F. and Corrado, I. and Di Girolamo, R. and Dal Poggetto, G. and Panzella, L. and Borselleca, E. and Pezzella, C. and Giosafatto, C.V.L.
High levels of microparticles release from biodegradable polylactic acid paper cups compared with polyethylene-lined cups	2023	Yang, L. and Li, D. and Shi, Y. and Hill, C. and Pilliadugula, R. and Page, L. and Wang, J.J. and Boland, J.J. and Xiao, L.
Citric acid crosslinked ternary blended (polyvinyl alcohol, lignin, lemongrass essential oil/nanoemulsions) biopolymeric hydrogel films: structural, functional, antioxidant, antifungal and biodegradable properties	2023	Dudeja, I. and Mankoo, R.K. and Singh, A.
Utilising N-glutaryl chitosan-based film with butterfly pea flower anthocyanin as a freshness indicator of chicken breast	2023	Anugrah, D.S.B. and Delarosa, G. and Wangker, P. and Pramitasari, R. and Subali, D.
On the Selective Enzymatic Recycling of Poly(pentamethylene 2,5-furanoate)/Poly(lactic acid) Blends and Multiblock Copolymers	2023	Siracusa, C. and Quartinello, F. and Soccio, M. and Manfroni, M. and Lotti, N. and Dorigato, A. and Guebitz, G.M. and Pellis, A.
Effects of biodegradable and active sachets based on sodium alginate and MacaÃºba (Acrocomia aculeata) pulp extract on the quality of olive oil	2023	Alves-Silva, G.F. and Santos, L.G. and Romani, V.P. and Martins, V.G.
Packaging of Fresh Poultry Meat with Innovative and Sustainable ZnO/Pectin Bionanocomposite Filmsâ€”A Contribution to the Bio and Circular Economy	2023	Przybyszewska, A. and Barbosa, C.H. and Pires, F. and Pires, J.R.A. and Rodrigues, C. and Galus, S. and Souza, V.G.L. and Alves, M.M. and Santos, C.F. and Coelhoso, I. and Fernando, A.L.
Characteristics of Chitosan Films with the Bioactive Substancesâ€”Caffeine and Propolis	2023	Stefanowska, K. and WoÅºniak, M. and Sip, A. and MrÃ³wczyÅ„ska, L. and Majka, J. and Kozak, W. and Dobrucka, R. and Ratajczak, I.
Properties of Paperboard Coated with Natural Polymers and Polymer Blends: Effect of the Number of Coating Layers	2023	Naitzel, T.D.C. and Garcia, V.A.D.S. and LourenÃ§o, C.A.M. and Vanin, F.M. and Yoshida, C.M.P. and Carvalho, R.A.D.
Optimizing the Functional Properties of Starch-Based Biodegradable Films	2023	Frangopoulos, T. and Marinopoulou, A. and Goulas, A. and Likotrafiti, E. and Rhoades, J. and Petridis, D. and Kannidou, E. and Stamelos, A. and Theodoridou, M. and Arampatzidou, A. and Tosounidou, A. and Tsekmes, L. and Tsichlakis, K. and Gkikas, G. and Tourasanidis, E. and Karageorgiou, V.
Development of Films from Spent Coffee Groundsâ€™ Polysaccharides Crosslinked with Calcium Ions and 1,4-Phenylenediboronic Acid: A Comparative Analysis of Film Properties and Biodegradability	2023	Batista, M.J.P.A. and Marques, M.B.F. and Franca, A.S. and Oliveira, L.S.
Preparation and Characterization of a Biodegradable Film Using Irradiated Chitosan Incorporated with Lysozyme and Carrageenan and Its Application in Crayfish Preservation	2023	Qiu, L. and Luo, Q. and Bai, C. and Xiong, G. and Jin, S. and Li, H. and Liao, T.
Starch/Silicone Elastomers and Foams	2023	Chen, Y. and Valentini, D.A. and Brook, M.A.
Biodegradable Poly(butylene adipate-co-terephthalate) Nanocomposites Reinforced with In Situ Fibrillated Nanocelluloses	2023	Wang, Z. and Jin, K. and Lim, K.H. and Liu, P. and Lu, D. and Yang, X. and Wang, W.-J.
Influence of sugarcane bagasse fibre on the properties of sweet lime peel- and polyvinyl alcohol-based biodegradable films	2023	Singha, P. and Rani, R. and Badwaik, L.S.
Breaking It Down: How Thermoplastic Starch Enhances Poly(lactic acid) Biodegradation in Compostâ”€A Comparative Analysis of Reactive Blends	2023	Mayekar, P.C. and Limsukon, W. and Bher, A. and Auras, R.
Incorporation of Large-Scale Prepared Poly(ethylene oxalate) into Biodegradable Poly(butylene adipate-co-terephthalate) Blown Films with Enhanced Mechanical and Barrier Performance	2023	Tu, Z. and Wang, B. and Lu, Y. and Wang, L. and Li, Y. and Sang, L. and Zhang, Y. and Wei, Z.
A Novel UV Barrier Poly(lactic acid)/Poly(butylene succinate) Composite Biodegradable Film Enhanced by Cellulose Extracted from Coconut Shell	2023	He, X. and Tang, L. and Zheng, J. and Jin, Y. and Chang, R. and Yu, X. and Song, Y. and Huang, R.
Functionalization of Polyhydroxyalkanoates (PHA)-Based Bioplastic with Phloretin for Active Food Packaging: Characterization of Its Mechanical, Antioxidant, and Antimicrobial Activities	2023	Mirpoor, S.F. and PatanÃ¨, G.T. and Corrado, I. and Giosafatto, C.V.L. and Ginestra, G. and Nostro, A. and Foti, A. and Gucciardi, P.G. and Mandalari, G. and Barreca, D. and Gervasi, T. and Pezzella, C.
Effect of Chemical and Steam Explosion Pulping on the Physical and Mechanical Properties of Sugarcane Straw Pulp Trays	2023	Ngiwngam, K. and Chinvorarat, S. and Rachtanapun, P. and Auras, R. and Wittaya, T. and Tongdeesoontorn, W.
Multifunctional Properties of PBAT with Hemp (Cannabis sativa) Micronised Fibres for Food Packaging: Cast Films and Coated Paper	2023	Lamsaf, H. and Singh, S. and Pereira, J. and PoÃ§as, F.
Development of Biodegradable Rigid Foams from Pineapple Field Waste	2023	Namphonsane, A. and Amornsakchai, T. and Chia, C.H. and Goh, K.L. and Thanawan, S. and Wongsagonsup, R. and Smith, S.M.
Development and evaluation of carrier oils encapsulated silver doped zinc oxide nanoparticles loaded bio-plastic composites towards anti-microbial packaging applications	2023	Sathishbabu, P. and Hani, U.
Chitosan-based composite films containing eugenol nanoemulsion, ZnO nanoparticles and Aloe vera gel for active food packaging	2023	Basumatary, I.B. and Mukherjee, A. and Kumar, S.
Study on the utilization of by-products of wheat milling industry for the development of biodegradable plates	2023	Rana, A. and Dogiparthi, O. and Sakhare, S.D. and Sathyendra Rao, B.V. and Inamdar, A.A.
A mechanically robust biodegradable bioplastic of citric acid modified plasticized yam starch with anthocyanin as a fish spoilage auto-detecting smart film	2023	Poudel, R. and Dutta, N. and Karak, N.
UV-blocking composite films containing hydrophilized spruce kraft lignin and nanocellulose: Fabrication and performance evaluation	2023	Zhao, H. and Zhu, Y. and Zhang, H. and Ren, H. and Zhai, H.
Physicochemical and functional characterization of gelatin edible film incorporated with fucoidan isolated from Sargassum tenerrimum	2023	Pouralkhas, M. and Kordjazi, M. and Ojagh, S.M. and Farsani, O.A.
Carboxymethyl cellulose/poly(vinyl alcohol) blended films reinforced by buckypapers of carbon nanotubes and 2D material (MoS2): Enhancing mechanical strength, toughness, and barrier properties	2023	Worajittiphon, P. and Santiwongsathit, N. and Bai, S.-L. and Daranarong, D. and Punyodom, W. and Sriyai, M. and Jantanasakulwong, K. and Rachtanapun, P. and Ross, S. and Tipduangta, P. and Srithep, Y. and Amnuaypanich, S.
Fabrication and characterization of cellulose acetate film containing Falcaria vulgaris extract	2023	Hassanloofard, Z. and Gharekhani, M. and Zandi, M. and Ganjloo, A. and Roufegarinejad, L.
Films of Poly(Hydroxybutyrate) (PHB) and Copper with Antibacterial Activity	2023	Quispe, M.M. and Villanueva, M.E. and Copello, G.J. and LÃ³pez, O.V. and Villar, M.A.
Revalorization of Macadamia nutshell residue as a filler in eco-friendly castor polyol-based polyurethane foam	2023	Maia, L.S. and Balieiro, L.C.S. and Teixeira, E.J.O. and Rodrigues, L.M. and Rosa, D.S. and Mulinari, D.R.
Sustainable, recyclable, and highly wear-resistant wood matrix as a new paper-based friction material	2023	Shan, Z. and Jia, X. and Tian, R. and Yang, J. and Wang, S. and Li, Y. and Shao, D. and Feng, L. and Song, H.
Biodegradable form stable phase change material for cold storage packaging of meat	2023	Nabi, L. and Nourani, M.
Wood Cellulose Nanofibers Grafted with Poly(Îµ-caprolactone) Catalyzed by ZnEu-MOF for Functionalization and Surface Modification of PCL Films	2023	Pang, J. and Jiang, T. and Ke, Z. and Xiao, Y. and Li, W. and Zhang, S. and Guo, P.
Preparation of biodegradable composite films based on carboxymethylated holocellulose from wheat straw	2023	Fan, G. and Peng, Q. and Chen, Y. and Long, Y. and Bai, J. and Song, G. and Cheng, Q.
Characterization of active Cerish fructan-sumac extract composite films: Physical, mechanical, and antioxidant properties	2023	Pakseresht, S. and Hadree, J. and Sedaghat, N.
Property improvement of a thermoplastic starch/poly(butylene adipate-co-terephthalate) blown film by the addition of sodium nitrite	2023	Tuntiworadet, T. and Yoksan, R.
Edible/Biodegradable Packaging with the Addition of Spent Coffee Grounds Oil	2023	Dordevic, D. and Dordevic, S. and Abdullah, F.A.A. and Mader, T. and Medimorec, N. and Tremlova, B. and Kushkevych, I.
Development and characterization of a novel biodegradable and antioxidant film based on marine seaweed sulfated polysaccharide	2023	Samani, M.A. and Babaei, S. and Naseri, M. and Majdinasab, M. and Nafchi, A.M.
Properties of Starch-Based Nanocomposites with Starch-Coated ZnONP Obtained by Flat-Die Extrusion	2023	Quintero-Borregales, L.M. and Guz, L. and Goyanes, S. and FamÃ¡, L.
Production of nanocellulose from corn husk for the development of antimicrobial biodegradable packaging film	2023	Chawla, P. and Sridhar, K. and Kumar, A. and Sarangi, P.K. and Bains, A. and Sharma, M.
Biobased polyesters and crosslinked polyester films derived from 10-hydroxy-2-decenoic acid: Synthesis and characterization	2023	Xu, Z. and Yang, Z. and Liu, B. and Hu, W. and Wang, J. and Su, J. and Wang, R.
Tailoring the performance of nanocellulose-based multilayer-barrier paperboard using biodegradable-thermoplastics, pigments, and plasticizers	2023	Koppolu, R. and Lahti, J. and Abitbol, T. and Aulin, C. and Kuusipalo, J. and Toivakka, M.
Multifunction smart nanocomposite film for food packaging based on carboxymethyl cellulose/Kombucha SCOBY/pomegranate anthocyanin pigment	2023	El-Shall, F.N. and Al-Shemy, M.T. and Dawwam, G.E.
Development and Characterization of Polylactic Acid (PLA)-Based Nanocomposites Used for Food Packaging	2023	Moldovan, A. and Cuc, S. and Prodan, D. and Rusu, M. and Popa, D. and Taut, A.C. and Petean, I. and BomboÅŸ, D. and Doukeh, R. and Nemes, O.
Development of chitosan/konjac glucomannan/tragacanth gum tri-layer food packaging films incorporated with tannic acid and Îµ-polylysine based on mussel-inspired strategy	2023	Mu, R. and Bu, N. and Yuan, Y. and Pang, J. and Ma, C. and Wang, L.
Preparation and characterization of starch-based composite films reinforced by quinoa (Chenopodium quinoa Willd.) straw cellulose nanocrystals	2023	Ren, H. and Xu, Z. and Du, C. and Ling, Z. and Yang, W. and Pan, L. and Tian, Y. and Fan, W. and Zheng, Y.
High-performance thermoplastic starch/poly(butylene adipate-co-terephthalate) blends through synergistic plasticization of epoxidized soybean oil and glycerol	2023	Wang, H.-H. and Zhou, S.-J. and Xiong, S.-J. and Liu, Q. and Tian, H. and Yu, S. and Yuan, T.-Q.
Exploring the Potential of Seaweed Derivatives for the Development of Biodegradable Plastics: A Comparative Study	2023	Wan Yahaya, W.A. and Azman, N.A.M. and Adam, F. and Subramaniam, S.D. and Abd Hamid, K.H. and Almajano, M.P.
Thermoplastic starch/bentonite clay nanocomposite reinforced with vitamin B2: Physicochemical characteristics and release behavior	2023	Heydari, A. and KhajeHassani, M. and Daneshafruz, H. and Hamedi, S. and Dorchei, F. and KotlÃ¡r, M. and Kazeminava, F. and Sadjadi, S. and Doostan, F. and Chodak, I. and Sheibani, H.
Brazilian native fruit pomace as a source of bioactive compounds on starch-based films: Antimicrobial activities and food simulator release	2023	dos Santos, L.F. and Biduski, B. and Lopes, S.T. and Bertolin, T.E. and dos Santos, L.R.
Benzoxazine-grafted-chitosan biopolymer films with inherent disulfide linkage: Antimicrobial properties	2023	Sahu, S. and Niranjan, R. and Priyadarshini, R. and Lochab, B.
High-Performance Biodegradable PBAT/PPC Composite Film Through Reactive Compatibilizer	2023	Gao, F.-X. and Cai, Y. and Liu, S.-J. and Wang, X.-H.
Development and evaluation of soybean protein isolateâ€“based antibacterial nanocomposite films containing nano-TiO2	2023	Hu, J. and Li, D. and Huai, Q. and Geng, M. and Sun, Z. and Wang, M. and Wang, S. and Li, Y. and Zheng, H.
Biodegradable Poly(butylene adipate-co-terephthalate)/Poly(glycolic acid) Films: Effect of Poly(glycolic acid) Crystal on Mechanical and Barrier Properties	2023	Pan, H.-W. and Wang, Y. and Jia, S.-L. and Zhao, Y. and Bian, J.-J. and Yang, H.-L. and Hao, Y.-P. and Han, L.-J. and Zhang, H.-L.
Green Preparation of Chitin and Nanochitin from Black Soldier Fly for Production of Biodegradable Packaging Material	2023	Le, T.M. and Tran, C.L. and Nguyen, T.X. and Duong, Y.H.P. and Le, P.K. and Tran, V.T.
Evaluating how avocado residue addition affects the properties of cassava starch-based foam trays	2023	Aguilar, G.J. and Tapia-BlÃ¡cido, D.R.
Fully biodegradable, hydrophobic, enhanced barrier starch bio-composites with sandwich structure by simulating wood	2023	Zhang, C. and Zhang, P. and Li, Y. and Sandeep, S.N. and Li, J. and Ji, M. and Peng, S. and Yan, N. and Li, F.
Xylan-starch-based bioplastic formulation and xylan influence on the physicochemical and biodegradability properties	2023	Macedo, J.V.C. and Abe, M.M. and Sanvezzo, P.B. and Grillo, R. and Branciforti, M.C. and Brienzo, M.
Robust Poly(glycolic acid) Films with Crystal Orientation and Reinforcement of Chain Entanglement Network	2023	Niu, D.-Y. and Xu, P.-W. and Xu, S.-J. and Li, J.-X. and Yang, W.-J. and Ma, P.-M.
Influence of the content of corn thermoplastic starches (TPS) prepared with different plasticizers on the rheological and mechanical properties of PCL/TPS blends	2023	Marinho, V.A.D. and Sousa, F.M. and Vinhas, G.M. and Almeida, Y.M.B. and Carvalho, L.H.
Progress in design and processing of polyhydroxyalkanoates (PHAs): Home compostable poly(3-hydroxybutyrate-coâ€”3-hydroxyhexanoate) (PHBHHx)/polybutylene succinate-co-adipate (PBSA) blend	2023	Cappiello, G. and Aversa, C. and Barletta, M. and Gisario, A.
Surface application of different concentrations of chitosan on recycled paper and its impact on packaging properties	2023	Bhardwaj, S. and Kaur, P. and Bhardwaj, N.K. and Negi, Y.S.
The Development of Biodegradable PBAT-Lignin-Tannic Acid Composite Film: Properties, Biodegradability, and Potential Barrier Application in Food Packaging	2023	Olonisakin, K. and Wen, A. and He, S. and Lin, H. and Tao, W. and Chen, S. and Lin, W. and Li, R. and Zhang, X.-X. and Yang, W.
A new approach to obtain chitosan films â€“ Characteristics of films prepared with tea and coffee kombucha as natural chitosan solvents	2023	Stefanowska, K. and WoÅºniak, M. and Majka, J. and Sip, A. and MrÃ³wczyÅ„ska, L. and WaÅ›kiewicz, A. and Kozak, W. and Dobrucka, R. and Ratajczak, I.
Photochromic biodegradable film based on polyvinyl alcohol modified with silver chloride nanoparticles and spirulina	2023	Aref Erfani , Mir Khalil Pirouzifard , Sajad Pirsa
Formation and characterization of konjac glucomannan/ethyl cellulose films by using ethanol and water as the solvents	2023	Wu, K. and Yan, X. and Zhu, D. and Tao, Y. and Zeng, Y. and Li, X. and Sun, W. and Qian, H. and Jiang, F. and Chen, S.
Green preparation of 3D micronetwork eugenol-encapsuled porous starch for improving the performance of starch-based antibacterial film	2023	Lin, R. and Chen, H. and Xu, R. and Liu, B. and Yuan, C. and Guo, L. and Liu, P. and Fang, Y. and Cui, B.
Effects of cinnamon essential oil-loaded Pickering emulsion on the structure, properties and application of chayote tuber starch-based composite films	2023	Wu, H. and Wang, J. and Li, T. and Lei, Y. and Peng, L. and Chang, J. and Li, S. and Yuan, X. and Zhou, M. and Zhang, Z.
Colorimetric and antioxidant films based on biodegradable polymers and black nightshade (Solanum nigrum L.) extract for visually monitoring Cyclina sinensis freshness	2023	Cao, J. and Wang, C. and Zou, Y. and Xu, Y. and Wang, S. and Jiang, C. and Liu, T. and Zhou, X. and Zhang, Q. and Li, S.
Multifunctional sustainable films of bacterial cellulose nanocrystal-based, three-phase pickering nanoemulsions: A promising active food packaging for cheese	2023	Xia, J. and Sun, X. and Jia, P. and Li, L. and Xu, K. and Cao, Y. and LÃ¼, X. and Wang, L.
Composite films based on carboxy methyl cellulose and sodium alginate incorporated Thymus vulgaris purified leaves extract for food application: Assessment, antimicrobial and antioxidant properties	2023	Abdin, M. and Mabrouk, M. and El-Sebaiy, L. and Eissa, M. and El-Bana, M. and Salama, M.A. and El-Beltagy, A.E. and Naeem, M.A.
Preparation of biodegradable recycled fiber composite film using lignin-based polyurethane emulsion as strength agent	2023	Wu, Z. and Zhang, X. and Kang, S. and Liu, Y. and Bushra, R. and Guo, J. and Zhu, W. and Khan, M.R. and Jin, Y. and Song, J.
Simultaneous improvement of the physical and biological properties of starch films by incorporating steviol glycoside-based solid dispersion	2023	Wang, F. and Zhan, J. and Ma, R. and Tian, Y.
Bio-based sustainable composites from hazelnut shell and PP/SEBS blends	2023	Cetin, M.S. and Ipek, M. and Fidan, G. and Toprakci, O. and Karahan Toprakci, H.A.
Potato starch-based bioplastics synthesized using glycerolâ€“sorbitol blend as a plasticizer: characterization and performance analysis	2023	Patel, M. and Islam, S. and Kallem, P. and Patel, R. and Banat, F. and Patel, A.
Elastomeric biodegradable starch/bentonite nanocomposites plasticized with glycerol	2023	Reyes-Mayer, A. and Rueda-Bravo, L.M. and Calixto-Rodriguez, M. and Romo-Uribe, A.
Green Synthesis of Iron Nanoparticles Loaded on Bovine Lactoferrin Nanoparticles Incorporated into Whey Protein Films in Food Applications	2023	Alhadide, L.T. and Nasif, Z.N. and Sultan, M.S.
Development of Chitosan Green Composites Reinforced with Hemp Fibers: Study of Mechanical and Barrier Properties for Packaging Application	2023	Gheribi, R. and Taleb, Y. and Perrin, L. and Segovia, C. and Brosse, N. and Desobry, S.
Green Chemistry to Modify Functional Properties of Crambe Protein Isolate-Based Thermally Formed Films	2023	Newson, W.R. and Capezza, A.J. and Kuktaite, R. and Hedenqvist, M.S. and Johansson, E.
Dynamic Modulation of SO2 Atmosphere for Enhanced Fresh-Keeping of Grapes Using a Novel Starch-Based Biodegradable Foam Packaging	2023	Mai, S. and Ma, Y. and Liu, H. and Li, C. and Song, Y. and Hu, K. and Chen, X. and Chen, Y. and Zou, W.
Toward a Circular Bioeconomy: Exploring Pineapple Stem Starch Film as Protective Coating for Fruits and Vegetables	2023	Bumrungnok, K. and Threepopnatkul, P. and Amornsakchai, T. and Chia, C.H. and Wongsagonsup, R. and Smith, S.M.
Mechanical, Physical and Thermal Characterization of PVA (Polyvinyl Alcohol)/Chitosan Bioplastic Film	2023	Yudhanto, F. and Yudha, V. and Syafri, E.
Polyvinyl Alcohol/Montmorillonite Nanocomposite Coated Biodegradable Films with Outstanding Barrier Properties	2023	Yue, S. and Wang, S. and Han, D. and Huang, S. and Sun, L. and Xiao, M. and Meng, Y.
Super-Tough and Biodegradable Poly(lactide-co-glycolide) (PLGA) Transparent Thin Films Toughened by Star-Shaped PCL-b-PDLA Plasticizers	2023	Jeong, J. and Yoon, S. and Yang, X. and Kim, Y.J.
The environmental impact and economic feasibility assessment of composite calcium alginate bioplastics derived from Sargassum	2023	Mohammed, A. and Ward, K. and Lee, K.-Y. and Dupont, V.
Peanut Shells Cellulose Based Biodegradable Nanocomposites with Polyvinyl Pyrrolidone (PVP) and Polyvinyl Alcohol (PVA)	2023	Pokhrel, S. and Karki, P.
Biodegradable Cellulose/Polycaprolactone/Keratin/Calcium Carbonate Mulch Films Prepared in Imidazolium-Based Ionic Liquid	2023	StojanoviÄ‡, D. and Ivanovska, A. and BaraÄ‡, N. and DimiÄ‡-MisiÄ‡, K. and KostiÄ‡, M. and RadojeviÄ‡, V. and JanaÄ‡koviÄ‡, D. and UskokoviÄ‡, P. and BarcelÃ³, E. and Gane, P.
Extraction and Physicochemical Characterization of an Environmentally Friendly Biopolymer: Chitosan for Composite Matrix Application	2023	Derraz, M. and Elouahli, A. and Ennawaoui, C. and Ben Achour, M.A. and Rjafallah, A. and Laadissi, E.M. and Khallok, H. and Hatim, Z. and Hajjaji, A.
Fully Biobased Polyhydroxyalkanoate/Tannin Films as Multifunctional Materials for Smart Food Packaging Applications	2023	Ferri, M. and Papchenko, K. and Degli Esposti, M. and Tondi, G. and De Angelis, M.G. and Morselli, D. and Fabbri, P.
Characterization of Synthetic Polymer Coated with Biopolymer Layer with Natural Orange Peel Extract Aimed for Food Packaging	2023	GabriÄ‡, D. and Kurek, M. and Å Äetar, M. and BrnÄiÄ‡, M. and GaliÄ‡, K.
Biodegradable Food Packaging of Wild Rocket (Diplotaxis tenuifolia L. [DC.]) and Sea Fennel (Crithmum maritimum L.) Grown in a Cascade Cropping System for Short Food Supply Chain	2023	GÃ³mez, P.A. and Egea-Gilabert, C. and GimÃ©nez, A. and Benaissa, R.R. and Amoruso, F. and Signore, A. and Gallegos-Cedillo, V.M. and Ochoa, J. and FernÃ¡ndez, J.A.
Preparation and Characterization of Cellulose Nanocrystals from Bamboos and Their Application in Cassava Starch-Based Film	2023	Thipchai, P. and Punyodom, W. and Jantanasakulwong, K. and Thanakkasaranee, S. and Hinmo, S. and Pratinthong, K. and Kasi, G. and Rachtanapun, P.
Synthesis and properties of biodegradable film materials based on modified starch	2023	Kachalova, E.A. and Apryatina, K.V. and Mochalova, A.E. and Smirnova, O.N. and Smirnova, L.A.
Effect of the Presence of Lignin from Woodflour on the Compostability of PHA-Based Biocomposites: Disintegration, Biodegradation and Microbial Dynamics	2023	Feijoo, P. and MarÃ­n, A. and Samaniego-Aguilar, K. and SÃ¡nchez-Safont, E. and LagarÃ³n, J.M. and GÃ¡mez-PÃ©rez, J. and Cabedo, L.
Wettability, Water Absorption, Mechanical and Chemical Properties of Water Spinach Bioplastic	2023	Wong, F.R. and Ahmad Zulkifli, N.A.S. and Yong, S.K. and Lazim, A.M.
Development and Characterization of PVA based Green Nanocomposite Membrane for Next Generation Sustainable Food Packaging Applications"	2023	Singh, S.K. and Srivastava, A. and Asthana, N.
Tailor-made coextruded blown films based on biodegradable blends for hot filling and frozen food packaging	2023	Apicella, A. and Scarfato, P. and Incarnato, L.
Multi-Component Biodegradable Materials Based on Water Kefir Grains and Yeast Biomasses: Effect of the Mixing Ratio on the Properties of the Films	2023	Lago, A. and Delgado, J.F. and Rezzani, G.D. and Cottet, C. and RamÃ­rez Tapias, Y.A. and Peltzer, M.A. and Salvay, A.G.
Development of Biodegradable Polyamide 4/Polyvinyl Alcohol/Poly(lactic acid) Multilayer Films with Tunable Water Barrier Property and Superior Oxygen Barrier Property	2023	Zhang, D. and Zhan, F. and Wang, Z. and Wang, L. and Qiu, Y. and Chen, T. and Wang, Y. and Zhao, L.
Production and Characterization of k-Carrageenan Films Incorporating Cymbopogon winterianus Essential Oil as New Food Packaging Materials	2023	Santos, C. and Ramos, A. and LuÃ­s, Ã‚. and Amaral, M.E.
Organophosphorus Reinforced Poly(vinyl alcohol) Nanocomposites Doped with Silver-Loaded Zeolite L Nanoparticles as Sustainable Materials for Packaging Applications	2023	Vlad-Bubulac, T. and Hamciuc, C. and Serbezeanu, D. and Suflet, D.M. and Rusu, D. and Lisa, G. and Anghel, I. and Preda, D.-M. and Todorova, T. and RÃ®mbu, C.M.
Synthesis and Properties of Fully Biobased Crosslinked Starch Oleate Films	2023	Boetje, L. and Lan, X. and van Dijken, J. and Polhuis, M. and Loos, K.
Dual-crosslinked starchâˆ’poly(ester urethane)âˆ’oligochitosan films with high starch content: Application as biodegradable food packaging	2023	Liu, Z. and Qin, Z. and Jia, H. and Xu, J. and Liu, M. and Hou, Z.
UV-blocking biodegradable film based on flaxseed mucilage/pectin impregnated with titanium dioxide and calcium chloride for food packaging applications	2023	Akhila, K. and Ramakanth, D. and Rao, L.L. and Gaikwad, K.K.
Biodegradable films from dragon fruit (Hylocereus polyrhizus) peel pectin and potato starches crosslinked with glutaraldehyde	2023	Tien, N.N.T. and Nguyen, H.T. and Le, N.L. and Khoi, T.T. and Richel, A.
Evaluation of antioxidant films of chitosan with Aquilaria agallocha extract as packaging material	2023	Karkar, B. and Åžahin, S. and Bekiz, D. and AkÃ§a, B. and Ã–zakÄ±n, C.
From Biomass to Bio-Based Polymers: Exploitation of Vanillic Acid for the Design of New Copolymers with Tunable Properties	2023	Vannini, M. and Giacobazzi, G. and Marchese, P. and Gioia, C. and Marega, C. and Righetti, M.C. and Celli, A.
Faba bean lignocellulosic sidestream as a filler for the development of biodegradable packaging	2023	Masanabo, M.A. and Tribot, A. and Luoma, E. and Sharmin, N. and Sivertsvik, M. and Emmambux, M.N. and KerÃ¤nen, J.
Preparation and characterization of biodegradable cellulose acetate-based films with novel plasticizer obtained by polyethylene terephthalate glycolysis intended for active packaging	2023	Erceg, T. and VukiÄ‡, N. and Å ovljanski, O. and TeofiloviÄ‡, V. and PorobiÄ‡, S. and BaloÅ¡, S. and KojiÄ‡, S. and Terek, P. and Banjanin, B. and RakiÄ‡, S.
Biphasic lignocellulose fractionation for staged production of cellulose nanofibers and reactive lignin nanospheres: A comparative study on their microstructures and effects as chitosan film reinforcing	2023	Madadi, M. and Elsayed, M. and Song, G. and Kumar, R. and Mahmoud-Aly, M. and Basak, B. and Jeon, B.-H. and Sun, F.
Citric acid, chitosan and oregano essential oil impact on physical and antimicrobial properties of cassava starch films	2023	HernÃ¡ndez, M.S. and LudueÃ±a, L.N. and Flores, S.K.
Improvements of thermal and mechanical properties of achira starch/chitosan/clay nanocomposite films	2023	Aguirre-Loredo, R.Y. and Fonseca-GarcÃ­a, A. and Calambas, H.L. and Salazar-Arango, A. and Caicedo, C.
Whey protein isolate and kraft lignin multifunctional films for potential food packaging application: UV block and antioxidant potential	2023	Silva, K.F. and Marques, C.S. and de Freitas Junior, A. and Dias, M.V. and Mori, F.A.
Study of PLA pre-treatment, enzymatic and model-compost degradation, and valorization of degradation products to bacterial nanocellulose	2023	Sourkouni, G. and JeremiÄ‡, S. and Kalogirou, C. and HÃ¶fft, O. and Nenadovic, M. and Jankovic, V. and Rajasekaran, D. and Pandis, P. and Padamati, R. and Nikodinovic-Runic, J. and Argirusis, C.
Valorization of organic biomass through the production of active biopolymer film based on sodium caseinate, guar gum, and beeswax	2023	Verrillo, M. and Khan, M.R. and Volpe, S. and Spaccini, R. and Torrieri, E.
Potential of pectin-chitosan based composite films embedded with quercetin-loaded nanofillers to control meat associated spoilage bacteria	2023	Afroz Ali, S.M. and Niaz, T. and Munir, A. and Shahid, R. and Shabbir, S. and Noor, T. and Imran, M.
Optimization of mustard, soybean and flaxseed meal blend formulation for development of biopolymeric film and its characterization	2023	Rani, R. and Gosh, T. and Badwaik, L.S.
The effects of aspect ratio of cellulose nanocrystals on the properties of all CNC films: Tunicate and wood CNCs	2023	Babaei-Ghazvini, A. and Acharya, B.
Characterization of sodium alginate-based biodegradable edible film incorporated with Vitis vinifera leaf extract: Nano-scaled by ultrasound-assisted technology	2023	Dursun Capar, T.
Effect of glycerol and sorbitol on cellulose-based biodegradable films	2023	Paudel, S. and Regmi, S. and Janaswamy, S.
Preparation, characterization, and antimicrobial activity of xyloglucan-chitosan film from tamarind (tamarind indica L.) seed kernel	2023	Adair, P. and Sriprom, P. and Narkrugsa, W. and Phumjan, L. and Manamoongmongkol, K. and Permana, L. and Assawasaengrat, P.
Antimicrobial pseudolatex zein films with encapsulated carvacrol for sustainable food packaging	2023	Babayev, A. and SpasojeviÄ‡, L. and Å krbiÄ‡, J. and BuÄko, S. and KociÄ‡-Tanackov, S. and Bulut, S. and Fraj, J. and PetroviÄ‡, L. and MilinkoviÄ‡ BudinÄiÄ‡, J. and Sharipova, A. and Aidarova, S. and Katona, J.
Lesser galangal (Alpinia officinarum Hance) essential oil incorporated biodegradable PLA/PBS films as shelf-life extension packaging of cooked rice	2023	Wongphan, P. and Nampanya, P. and Chakpha, W. and Promhuad, K. and Laorenza, Y. and Leelaphiwat, P. and Bumbudsanpharoke, N. and Sodsai, J. and Lorenzo, J.M. and Harnkarnsujarit, N.
Development and characterization of sustainable-active-edible-bio based films from orange and pomegranate peel waste for food packaging: Effects of particle size and acid/plasticizer concentrations	2023	KarakuÅŸ, E. and Ayhan, Z. and Haskaraca, G.
Development of gelatinâ€“sodium caseinate high-oxygen-barrier film containing elderberry (Sambucus nigra L.) extract and its antioxidant capacity on pork	2023	Choi, J. and Lee, J.-S. and Han, J. and Chang, Y.
Characterization of pitahaya (Hylocereus undatus) mucilage -based films	2023	LÃ³pez-DÃ­az, A.S. and Barriada-Bernal, L.G. and RodrÃ­guez-RamÃ­rez, J. and MÃ©ndez-Lagunas, L.L.
Development and characterization of biodegradable film from marine red seaweed (Kappaphycus alvarezii)	2023	Rajasekar, V. and Karthickumar, P. and Rose, A.H.R. and Manimmehalai, N. and Subhasri, D.
A sustainable approach on the potential use of kale puree in edible wraps	2023	Oliveira, E.F.R.D. and Bonfim, K.S. and Aouada, F.A. and Azeredo, H.M.C.D. and Moura, M.R.D.
Preparation, characteristics, and soil-biodegradable analysis of corn starch/nanofibrillated cellulose (CS/NFC) and corn starch/nanofibrillated lignocellulose (CS/NFLC) films	2023	Malekzadeh, E. and Tatari, A. and Firouzabadi, M.D.
High-Barrier Poly(butylene succinate-co-terephthalate) Blend with Poly(lactic acid) as Biodegradable Food Packaging Films	2023	Li, C. and Wang, B. and Shang, Z. and Yu, L. and Wei, C. and Wei, Z. and Sang, L. and Li, Y.
Eco-friendly flaxseed mucilage biofilms fabricated by gamma irradiation	2023	Raslan, H.A. and Sokary, R.
Reactive biodegradable extruded blends of thermoplastic starch and polyesters	2023	Beluci, N.D.C.L. and Santos, J.D. and de Carvalho, F.A. and Yamashita, F.
Characterization and morphological study of biodegradable PVA-Gelatin/CNT composite foams prepared via high-pressure batch foaming method	2023	Azimi, H. and Peighambardoust, S.J.
Conversion of corncob residue to sustainable lignin/cellulose film with efficient ultraviolet-blocking property	2023	Zheng, T. and Yang, L. and Zhang, X.-F. and Yao, J.
Effect of modified zinc oxide nanoparticles on enhancement of mechanical, thermal and antibacterial properties of disinfectant natural rubber latex foams	2023	Krainoi, A. and Prasert, W. and Kesakomol, P. and Thongdee, P. and Nitchaphanit, S. and Sungsirin, N. and Boonsiri, T. and Watanaveeradej, V. and Ounjai, K. and Nakaramontri, Y.
Development of Multifunctional Nanoencapsulated trans-Resveratrol/Chitosan Nutraceutical Edible Coating for Strawberry Preservation	2023	Hu, Q. and Zhou, F. and Ly, N.K. and Ordyna, J. and Peterson, T. and Fan, Z. and Wang, S.
Biodegradable hybrid biopolymer film based on carboxy methyl cellulose and selenium nanoparticles with antifungal properties to enhance grapes shelf life	2023	Hadimani, S. and Supriya, D. and Roopa, K. and Soujanya, S.K. and Rakshata, V. and Netravati, A. and Akshayakumar, V. and De Britto, S. and Jogaiah, S.
Investigation of the mixing ratio of quince seed gum, potato starch and gellan gum on the properties of the resulting film by Mixture Design	2023	Hosseini, P. and Hojjatoleslamy, M. and Molavi, H.
Eco-friendly cellulose nanofibrils with high surface charge and aspect ratio for nanopaper films with ultrahigh toughness and folding endurance	2023	Zhang, D. and Jin, K. and Lim, K.H. and Jie, S. and Wang, W.-J. and Yang, X.
Mechanical, barrier, thermal, surface hydrophobicity, optical and antibacterial properties of PBAT biopolymer after addition of natural plasticizer and silica nanoparticles	2023	Thiyaku, T.T.
Biopolymers-based multifunctional nanocomposite active packaging material loaded with zinc oxide nanoparticles, quercetin and natamycin
Preparation and characterization of hydroxypropyl methylcellulose/hydroxypropyl starch composite films reinforced by chitosan nanoparticles of different sizes	2023	Yu, X. and Liu, Q. and Jin, Z. and Jiao, A.
Green synthesized titanium dioxide-starch nanocomposites as a sustainable alternative to combat spoilage of packaged food	2023	Tandon, M. and Gupta, A. and Kaur, A.
Development and optimization of whey protein- Lepidium perfoliatum gum packaging films: An approach towards antimicrobial and biodegradable films	2023	Alipour, A. and Rahaiee, S. and Rajaei Litkohi, H. and Jamali, S.N. and Jafari, S.M.
Improved barrier properties of biodegradable PBAT films for packaging applications using EVOH: Morphology, permeability, biodegradation, and mechanical properties	2023	Elhamnia, M. and Motlagh, G.H. and Jafari, S.H.
Physico-chemical Characteristics of Biodegradable Poly(lactic acid) and Poly(lactic acid)/Chitosan Nano-Composites Under the Influence ofÂ Gamma Irradiation	2023	Elsawy, M.A. and Fekry, M. and Sayed, A.M. and Maziad, N.A. and Saad, G.R.
Aloe vera Oil-Added Agar Gelatin Edible Films for Kashar Cheese Packaging	2023	Islk, I. and Yenipazar, H. and Saygun, A. and Sahin Yesilcubuk, N. and Ozkan Zayim, E. and Catalgil Giz, H.
Effect of Essential Oils from Lemongrass and Tahiti Lime Residues on the Physicochemical Properties of Chitosan-Based Biodegradable Films	2023	Daza, L.D. and Montealegre, M.Ã. and Sandoval Aldana, A. and Obando, M. and VÃ¡quiro, H.A. and Eim, V.S. and Simal, S.
Sustainable Cotton Gin Waste/Polycaprolactone Bio-Plastic with Adjustable Biodegradation Rate: Scale-Up Production through Compression Moulding	2023	Cai, Z. and Haque, A.N.M.A. and Dhandapani, R. and Naebe, M.
Research on Properties of PBAT/CaCO3 Composite Films Modified with Titanate Coupling Agent	2023	Liu, Z. and Meng, F. and Tang, X. and Su, C. and Mu, Q. and Ju, G.
Development and Characterization of Thermoformed Bilayer Trays of Paper and Renewable Succinic Acid Derived Biopolyester Blends and Their Application to Preserve Fresh Pasta	2023	HernÃ¡ndez-GarcÃ­a, E. and Pacheco-Romeralo, M. and ZomeÃ±o, P. and Viscusi, G. and Malvano, F. and Gorrasi, G. and Torres-Giner, S.
Changes in Structures and Properties of Collagen Fibers during Collagen Casing Film Manufacturing	2023	Liu, F. and Yu, Z. and Wang, B. and Chiou, B.-S.
Improvement of Natural Polymeric Films Properties by Blend Formulation for Sustainable Active Food Packaging	2023	Drago, E. and Campardelli, R. and Lagazzo, A. and Firpo, G. and Perego, P.
Effect of mastic gum integration on improvement of polylactic acid biodegradable films	2023	Aydogdu Emir, A. and Akgun, M. and Kirtil, E.
A Comparative Investigation of the Surface Properties of Corn-Starch-Microfibrillated Cellulose Composite Films	2023	Å»oÅ‚ek-Tryznowska, Z. and Bednarczyk, E. and Tryznowski, M. and Kobiela, T.
A new UV-curable biodegradable waterborne polyurethane-acrylate based on natural rubber blended with cassava starch	2023	Tsupphayakorn-aek, P. and Suwan, A. and Chaisit, T. and Tulyapitak, T. and Phinyocheep, P. and Pilard, J.-F. and Saetung, N. and Saetung, A.
New Random Aromatic/Aliphatic Copolymers of 2,5-Furandicarboxylic and Camphoric Acids with Tunable Mechanical Properties and Exceptional Gas Barrier Capability for Sustainable Mono-Layered Food Packaging	2023	Guidotti, G. and Soccio, M. and Gazzano, M. and Siracusa, V. and Lotti, N.
Rigid Polyurethane Biofoams Filled with Pine Seed Shell and Yerba Mate Wastes	2023	Acosta, A.P. and KairytÄ—, A. and CzÅ‚onka, S. and MiedziÅ„ska, K. and Aramburu, A.B. and Barbosa, K.T. and Amico, S.C. and Delucis, R.D.A.
Preparation and Properties of Poly(butylene adipate-co-terephthalate)/thermoplastic Hydroxypropyl Starch Composite Films Reinforced with Nano-Silica	2023	Li, Z. and Li, H. and Wang, M. and Zhang, Z. and Yang, L. and Ma, L. and Liu, H.
Toward a Circular Bioeconomy: Exploring Pineapple Stem Starch Film as a Plastic Substitute in Single Use Applications	2023	Namphonsane, A. and Suwannachat, P. and Chia, C.H. and Wongsagonsup, R. and Smith, S.M. and Amornsakchai, T.
Fabrication of novel gallic acid functionalized chitosan/pullulan active bio-films for the preservation and shelf-life extension of green chillies	2023	Gasti, T. and Dixit, S. and Chougale, R.B. and Masti, S.P.
Effect of Olive Pomace Extract Application and Packaging Material on the Preservation of Fresh-Cut Royal Gala Apples	2023	Madureira, J. and Melgar, B. and Alves, V.D. and MoldÃ£o-Martins, M. and MargaÃ§a, F.M.A. and Santos-Buelga, C. and Barros, L. and Cabo Verde, S.
Biobased and Compostable Multiblock Copolymer of Poly(l-lactic acid) Containing 2,5-Furandicarboxylic Acid for Sustainable Food Packaging: The Role of Parent Homopolymers in the Composting Kinetics and Mechanism	2023	Bianchi, E. and Guidotti, G. and Soccio, M. and Siracusa, V. and Gazzano, M. and Salatelli, E. and Lotti, N.
Impact of Novel Active Layer-by-Layer Edible Coating on the Qualitative and Biochemical Traits of Minimally Processed â€˜Annurca Rossa del Sudâ€™ Apple Fruit	2023	Magri, A. and Rega, P. and Capriolo, G. and Petriccione, M.
Preparation and characterization of biodegradable starch foam composite with treated Khlum fiber for food packaging	2023	Kaewtatip, K. and Saepoo, T. and Sarak, S. and Mayakun, J. and Chaibundit, C.
Binary PCLâ€“waste photopolymer blends for biodegradable food packaging applications	2023	GÃ¼rler, N. and Pekdemir, M.E. and TorÄŸut, G. and KÃ¶k, M.
Interaction of Pulsed Electric Modified Elephant Foot Yam (Amorphophallus paeoniifolius) Starch and Polyvinyl Alcohol to Enhance the Mechanical and Barrier Properties of Film	2023	Singh, S. and Sharanagat, V.S. and Desai, S. and Kumar, K. and Upadhyay, S. and Chakraborty, G.
Utilization of checkerboard method for synergistic vapor-phase antimicrobial effect in water resistant ternary poly(vinyl alcohol) films for sustainable food packaging	2023	Kardam, S.K. and Kadam, A.A. and Dutt, D.
Biodegradable Mulch Films Based on Starch/Poly (Lactic Acid)/Poly (Îµ-Caprolactone) Ternary Blends	2023	Menossi, M. and Salcedo, F. and Rivilli, N. and Nicolini, A.T. and Alvarez, V.A. and LudueÃ±a, L.N.
Films and coatings from pequi mesocarp incorporated with nano-ZnO: Properties and capacity to increase mango shelf life	2023	Guerra, I.C. and de Sousa, T.L. and de Farias, P.M. and Cappato, L.P. and de Freitas, B.S.M. and Romani, V.P. and PlÃ¡cido, G.R.
Thermal modification and oxidation of cassava starch to produce biodegradable films	2023	Oliveira, I.L. and FalcÃ£o, L.S. and Campelo, P.H. and de Moraes, M.A.
A facile strategy to fabricate antibacterial hydrophobic, high-barrier, cellulose papersheets for food packaging	2023	Huang, H. and Mao, L. and Wang, W. and Li, Z. and Qin, C.
Development of antioxidant chitosan-based films incorporated with chitooligosaccharide-caffeic acid conjugates	2023	Yuan, Y. and Tan, W. and Lin, C. and Zhang, J. and Li, Q. and Guo, Z.
Curcumin-containing microencapsulated antioxidant composite paper for cake preservation	2023	Bian, J. and Cai, H. and Hu, W. and Liu, Z. and Zhang, Z. and Sun, H. and Li, D. and Zhu, W. and Li, L.
Development, characterisation and biodegradability of rice straw lignin based sustainable biopolymeric films	2023	Dudeja, I. and Mankoo, R.K. and Singh, A. and Kaur, J.
Development and Characterization of Mustard Oil Incorporated Biodegradable Chitosan Films for Active Food Packaging Applications	2023	Mohan, S. and Unnikrishnan, T.G. and Dubey, U. and Ramesh, M. and Panneerselvam, K.
A pectocellulosic bioplastic from fruit processing waste: robust, biodegradable, and recyclable	2023	Zhang, S. and Fu, Q. and Li, H. and Wu, P. and I. N. Waterhouse, G. and Li, Y. and Ai, S.
Application of biodegradable film as modified atmosphere packaging for red chili (Capsicum annuum cv. Jinda)	2023	Balanon, D.A.G. and Sane, A. and Jariyasakoolroj, P. and Leelaphiwat, P.
Development of Starch-Based Films Reinforced with Coffee Husks for Packaging Applications	2023	Schutz, G.F. and Alves, R.M.V. and Vieira, R.P.
Enhancement and investigation of biodegradability of poly (methyl methacrylate) and poly (vinyl chloride) by blending with biodegradable polymer	2023	Sudhakar, Y.N. and Selvakumar, M. and Bhat, D.K.
Biodegradable starch-based packaging films incorporated with polyurethane-encapsulated essential-oil microcapsules for sustained food preservation	2023	Wang, W. and Zhang, W. and Li, L. and Deng, W. and Liu, M. and Hu, J.
Assessment of chitosan/pectin-rich vegetable waste composites for the active packaging of dry foods	2023	Merino, D. and Bellassi, P. and Paul, U.C. and Morelli, L. and Athanassiou, A.
Material characterization of pressed and unpressed woodâ€“mycelium composites derived from two Trametes species	2023	Nussbaumer, M. and Van Opdenbosch, D. and Engelhardt, M. and Briesen, H. and Benz, J.P. and Karl, T.
Mechanical and barrier properties of simultaneous biaxially stretched polylactic acid/thermoplastic starch/poly(butylene adipate-co-terephthalate) films	2023	Katanyoota, P. and Jariyasakoolroj, P. and Sane, A.
The impact of heat-moisture treatment and pre-gelatinization on functional, mechanical, and barrier properties of basmati rice starch films	2023	Zareen, S. and Nawab, A. and Alam, F. and Hadi, A.
Green fabrication of lignin nanoparticles/chitosan films for refrigerated fish preservation application	2023	Zhang, W. and Gao, P. and Jiang, Q. and Xia, W.
Development and characterization of antioxidant composite films based on starch and gelatin incorporating resveratrol fabricated by extrusion compression moulding	2023	Wu, H. and Li, T. and Peng, L. and Wang, J. and Lei, Y. and Li, S. and Li, Q. and Yuan, X. and Zhou, M. and Zhang, Z.
Tunable enzymatic biodegradation of poly(butylene succinate): biobased coatings and self-degradable films	2023	PeÃ±as, M.I. and Criado-Gonzalez, M. and MartÃ­nez de Ilarduya, A. and Flores, A. and Raquez, J.-M. and Mincheva, R. and MÃ¼ller, A.J. and HernÃ¡ndez, R.
Incorporation of cinnamon essential oil-loaded Pickering emulsion for improving antimicrobial properties and control release of chitosan/gelatin films	2023	Fan, S. and Wang, D. and Wen, X. and Li, X. and Fang, F. and Richel, A. and Xiao, N. and Fauconnier, M.-L. and Hou, C. and Zhang, D.
Construction of fully biodegradable poly(L-lactic acid)/poly(D-lactic acid)-poly(lactide-co-caprolactone) block polymer films: Viscoelasticity, processability and flexibility	2023	He, W. and Ye, L. and Coates, P. and Caton-Rose, F. and Zhao, X.
Murraya koenigii extract blended nanocellulose-polyethylene glycol thin films for the sustainable synthesis of antibacterial food packaging	2023	Madhavan, A. and Reshmy, R. and Arun, K.B. and Philip, E. and Sindhu, R. and Nair, B.G. and Awasthi, M.K. and Pandey, A. and Binod, P.
PBAT/PLA humic acid biodegradable film applied on solar greenhouse tomato plants increased lycopene and decreased total acid contents	2023	Lu, L. and Han, Y. and Wang, J. and Xu, J. and Li, Y. and Sun, M. and Zhao, F. and He, C. and Sun, Y. and Wang, Y. and Huang, P. and Yu, X. and Wang, J. and Yan, Y.
Development of chitosan/rice protein hydrolysates/ZnO nanoparticles films reinforced with cellulose nanocrystals	2023	Xie, H. and Wang, Y. and Ouyang, K. and Zhang, L. and Hu, J. and Huang, S. and Sun, W. and Zhang, P. and Xiong, H. and Zhao, Q.
The coexistence of carboxymethylcellulose and transglutaminase modified the physicochemical properties and structure of whey protein concentrate films	2023	Cong, X. and Lin, X. and Li, S. and Wu, X. and Mu, G. and Jiang, S.
Release kinetics of pectin/eugenol composite film and application in pork preservation	2023	Wang, W. and Wang, Q. and Chen, X. and Kong, Y. and Wu, M. and Zhu, S. and Chen, M. and Li, L.
Characterization and sustained release study of starch-based films loaded with carvacrol: A promising UV-shielding and bioactive nanocomposite film	2023	Mao, S. and Li, F. and Zhou, X. and Lu, C. and Zhang, T.
Cork Porous Biocomposites with Polyurethane Matrix Modified with Polyol Based on Used Cooking Oil	2023	KuraÅ„ska, M. and Ptak, M. and Malewska, E. and Prociak, A. and Barczewski, M. and Dymek, M. and Fernandes, F.A.O. and de Sousa, R.A. and Polaczek, K. and Studniarz, K. and Uram, K.
Hydrophobic, Sustainable, High-Barrier Regenerated Cellulose Film via a Simple One-Step Silylation Reaction	2023	Kwon, G. and Park, J. and Lee, K. and Ko, Y. and Jeon, Y. and Lee, S. and Kim, J. and You, J.
Pectin from plantain peels: Green recovery for transformation into reinforced packaging films	2023	Xie, J. and Zhang, Y. and Klomklao, S. and Simpson, B.K.
Fabrication and performance of nitrocellulose nanoparticles reinforced environment-friendly waterborne ethyl cellulose (SureleaseÂ®) nanocomposites	2023	Fan, W.-H. and Zhou, J. and Ding, Y.-J. and Xiao, Z.-L.
Physico-mechanical properties of nano bio-films for application in food packaging	2023	Surip, S.N. and Ahmad, N.S.N. and Kamarudin, S.H. and Abdullah, S.
Inhibition of multi-species biofilm formation using chitosan-based film supplemented with essential oils	2023	Mouhoub, A. and Er Raouan, S. and Guendouz, A. and El Alaoui-Talibi, Z. and Ibnsouda Koraichi, S. and El Abed, S. and Delattre, C. and El Modafar, C.
Multifunctional poly(3-hydroxybutyrate) composites with MoS2 for food packaging applications	2023	Maureira, J. and Olate-Moya, F. and BastÃ­as, R. and Farias, S. and Alvarez, R. and Rosales-Cuello, N. and Palza, H.
Burst and Physicochemical Characteristics of Glycerol-Added Chitosan Films for Food Packaging	2023	Bharti, B.M. and Bhuvana, T. and Chandraprakash, C.
Robust Cellulose/Carboxymethyl Chitosan Composite Films with High Transparency and Antibacterial Ability for Fresh Fruit Preservation	2023	Liao, Y. and Wang, C. and Huang, C. and Hussain Abdalkarim, S.Y. and Wang, L. and Chen, Z. and Yu, H.-Y.
Protein fibrillation and hybridization with polysaccharides enhance strength, toughness, and gas selectivity of bioplastic packaging	2023	Zhang, Y. and Nian, Y. and Shi, Q. and Hu, B.
Gelatin/sodium alginate multilayer composite film crosslinked with green tea extract for active food packaging application	2023	Shan, P. and Wang, K. and Yu, F. and Yi, L. and Sun, L. and Li, H.
A strong, biodegradable and transparent cellulose-based bioplastic stemmed from waste paper	2023	Liu, M. and Tong, S. and Tong, Z. and Guan, Y. and Sun, Y.
Influence of Surface Corona Discharge Process on Functional and Antioxidant Properties of Bio-Active Coating Applied onto PLA Films	2023	BoÅ¾oviÄ‡, A. and TomaÅ¡eviÄ‡, K. and Benbettaieb, N. and Debeaufort, F.
Intelligent Food Packaging and Shelf-Life Improvement of Chapattis Using Hybrid Nanoparticle-Based Biopolymer Electrospin Coating	2023	Sathianathan, R.V. and Arockia Jayalatha, K. and Sundararajan, A. and Kannan, S. and Paramasivam, N. and Jothipandian, S.
Jackfruit (Artocarpus Heterophyllus) Seed Starch with Sorbitol as a Plasticizer and Rosella Flower Antioxidant in the Making Edible Film (Hibiscus Sabdariffa)	2023	Rahmawati, S. and Mustapa, K. and Diah, A.W.M. and Jura, M.R. and Wulan, M.R.
Properties of biodegradable foam composites made from coconut residue as a function of the reinforcing phase of cassava starch	2023	Pongsa, U. and Sangrayub, P. and Saengkhiao, P. and Lumsakul, P. and Kaweegitbundit, P. and Kasemsiri, P. and Hiziroglu, S.
Physico-chemical and antimicrobial characteristics of novel biodegradable films based on gellan and carboxymethyl cellulose containing rosemary essential oil	2023	Shektaei, Z.A. and Pourehsan, M.M. and Bagheri, V. and Ghasempour, Z. and Mahmoudzadeh, M. and Ehsani, A.
Versatile Epoxidized Soybean Oil-Based Resin with Excellent Adhesion and Film-Forming Property	2023	Qian, Z. and Liu, S. and Du, G. and Wang, S. and Shen, Y. and Zhou, X. and Jiang, S. and Niu, H. and Duan, Z. and Li, T.
Antibacterial Îº-carrageenan/konjac glucomannan-based edible hydrogel film containing Salmonella phage PBSE191 and its application in chicken meat	2023	Kim, S. and Kim, B.S. and Bai, J. and Chang, Y.
Sustainable Starch/Lignin Nanoparticle Composites Biofilms for Food Packaging Applications	2023	Sun, X. and Li, Q. and Wu, H. and Zhou, Z. and Feng, S. and Deng, P. and Zou, H. and Tian, D. and Lu, C.
Development and characterization of starchâ€‘sodium alginate-montmorillonite biodegradable antibacterial films	2023	Zhang, M. and Chen, H.
Rheological characterization of Ramon starch (Brosimum alicastrum) suspensions with potential use for food-packaging film	2023	Pacheco, N. and MartÃ­n-LÃ³pez, H. and Uribe-CalderÃ³n, J.A. and Cervantes-Uc, J.M. and Cuevas-Bernardino, J.C. and Ayora-Talavera, T. and Pech-Cohuo, S.C.
Biodegradable fish gelatin/chitosan-based active films alter chill-stored golden pomfret (Trachinotus blochii) metabolites mainly through modulating four metabolic pathways	2023	Liu, Y. and Kai, Y. and Yang, H.
Design of Biodegradable Films Using Pecan Nut Cake Extracts for Food Packing	2023	Alves, J.D.S. and Canabarro, N.I. and Boeira, C.P. and Melo, P.T.S. and Aouada, M.R.D.M. and da Rosa, C.S.
High performance bio-based gelatinized starch-furanic resin derived foam reinforced by microcrystalline cellulose	2023	Liu, B. and Essawy, H. and Deng, S. and Zhao, C. and Du, G. and Hou, D. and Zhou, X. and Zhang, J.
Compression molded cellulose fiber foams	2023	Glenn, G. and Orts, W. and Klamczynski, A. and Shogren, R. and Hart-Cooper, W. and Wood, D. and Lee, C. and Chiou, B.-S.
Effect of corn husk fibre loading on thermal and biodegradable properties of kenaf/cornhusk fibre reinforced corn starch-based hybrid composites	2023	Hazrol, M.D. and Sapuan, S.M. and Ilyas, R.A. and Zainudin, E.S. and Zuhri, M.Y.M. and Abdul, N.I.
Enhancing the Mechanical Properties of Corn Starch Films for Sustainable Food Packaging by Optimizing Enzymatic Hydrolysis	2023	Ghizdareanu, A.-I. and Banu, A. and Pasarin, D. and Ionita, A. and Nicolae, C.-A. and Gabor, A.R. and PÄƒtroi, D.
Integration of Zinc Oxide Nanoparticles in Wheat Gluten Hydrolysates-Development of Multifunctional Films with Pliable Properties	2023	Sajjad, A. and Rasheed, F. and Xiao, X. and Olsson, R.T. and Capezza, A.J. and Zia, M.
Effect of cellulose nanocrystals and green synthesized silver nanoparticles on mechanical properties and antimicrobial activity of banana flour/agar composite films	2023	Orsuwan, A.
Preparation and Antimicrobial Characterization of Poly(butylene adipate-co-terephthalate)/Kaolin Clay Biocomposites	2023	Venkatesan, R. and Alagumalai, K. and Kim, S.-C.
Effect of beeswax on the physical and mechanical properties of solution cast poly(butylene adipate co-terephthalate)/thermoplastic starch/beeswax films	2023	Mohanty, L. and Mohanty, S.P.
Sustainable bioactive pectin-based films to improve fruit safety via a circular economy approach	2023	MÃ©ndez, D.A. and FalcÃ³, I. and MartÃ­nez-Abad, A. and SÃ¡nchez, G. and LÃ³pez-Rubio, A. and Fabra, M.J.
Synthesis of biodegradable carboxymethyl cellulose film-loaded magnesium nanoparticles	2023	Kumar, H. and Gaur, A. and Karuna, M.S.
Mechanical, thermal and rheological investigation of poly(lactic acid) (PLA)/poly(3-hydroxybutyrate-co-hydroxyvalerate) (PHBV) blend within its synergistic elongation effect region	2023	Pouriman, H. and Lin, R. and Graham, K. and Jayaraman, K.
Synthesis and characterization of polyamide 1010 and evaluation of its cast-extruded films for meat preservation	2023	HernÃ¡ndez-GarcÃ­a, E. and Pacheco-Romeralo, M. and Pascual-RamÃ­rez, L. and Vargas, M. and Torres-Giner, S.
Development of a sustainable and antibacterial food packaging material based in a biopolymeric multilayer system composed by polylactic acid, chitosan, cellulose nanocrystals and ethyl lauroyl arginate	2023	PatiÃ±o Vidal, C. and Luzi, F. and Puglia, D. and LÃ³pez-Carballo, G. and Rojas, A. and Galotto, M.J. and LÃ³pez de Dicastillo, C.
Chitosan Coating Functionalized with Flaxseed Oil and Green Tea Extract as a Bio-Based Solution for Beef Preservation	2023	Mendes, C.G. and Martins, J.T. and LÃ¼dtke, F.L. and Geraldo, A. and Pereira, A. and Vicente, A.A. and Vieira, J.M.
Study of the Plasticization Effect of 1-Ethyl-3-methylimidazolium Acetate in TPS/PVA Biodegradable Blends Produced by Melt-Mixing	2023	Castro, J.M. and MontalbÃ¡n, M.G. and Domene-LÃ³pez, D. and MartÃ­n-GullÃ³n, I. and GarcÃ­a-Quesada, J.C.
Soy Protein/Polyvinyl-Alcohol (PVA)-Based Packaging Films Reinforced by Nano-TiO2	2023	Tian, X. and Chen, Z. and Lu, X. and Mu, J. and Ma, Q. and Li, X.
Physical, Mechanical, and Structural Properties of the Polylactide and Polybutylene Adipate Terephthalate (PBAT)-Based Biodegradable Polymer during Compost Storage	2023	Myalenko, D. and Fedotova, O.
Buriti oil and natural surfactant improve the properties of cassava starch and carboxymethylcellulose films	2023	dos Santos, R.W.S. and de Santana Neto, D.C. and Leite, M.S. and Jorge, R.M.M. and Dantas, T.L.P.
Effect of Quercetin and Gallic Acid on the Microbial Degradation of Poly(3-hydroxybutyrate-co-3-hydroxyvalerate) (PHBV) Materials	2023	Bonnenfant, C. and Chatellard, L. and Gontard, N. and Aouf, C.
Fish gelatin/chitosan blend films incorporated with betel (Piper betle L.) leaf ethanolic extracts: Characteristics, antioxidant and antimicrobial properties	2023	Tagrida, M. and Nilsuwan, K. and Gulzar, S. and Prodpran, T. and Benjakul, S.
[truncated: 3,964 more rows]
